# Supplementary material for: Regulation of Src tumor activity by its N-terminal intrinsically disordered region
Source: Oncogene. 2022 Jan 9;41(7):960–70. doi: 10.1038/s41388-021-02092-x (PMC8837538; doi:10.1038/s41388-021-02092-x)
Supplement: Supplementary file 2 — Dataset 1 [file 41388_2021_2092_MOESM2_ESM.xlsx]

## Sheet: Sheet1
T..Proteins	T..Positions.within.proteins	T..Leading.proteins	T..Protein	T..Protein.names	T..Gene.names	T..Sequence.window	T..Fasta.headers	T..id	M..Number.of.Phospho..STY.	log Ratios.SW620_3A_01vsSW620_Ctrl_01	log Ratios.SW620_3A_02vsSW620_Ctrl_02	log Ratios.SW620_WT_01vsSW620_Ctrl_01	log Ratios.SW620_WT_02vsSW620_Ctrl_02	Class	class code
Q5VST6;Q5VST6-2	58;58	Q5VST6	Q5VST6	Alpha/beta hydrolase domain-containing protein 17B	ABHD17B	GSRWTLHLSERADWQYSSREKDAIECFMTRT	>sp|Q5VST6|AB17B_HUMAN Protein ABHD17B OS=Homo sapiens GN=ABHD17B PE=1 SV=1;>sp|Q5VST6-2|AB17B_HUMAN Isoform 2 of Protein ABHD17B OS=Homo sapiens GN=ABHD17B	3126	1	4.0355	3.2931	2.7727	2.3878	4	4	common to the 4 conditions	135
P0DMV8-2;P0DMV9;P0DMV8;A0A0G2JIW1;V9GZ37;Q53FA3;P34931	470;525;525;526;360;527;527	P0DMV8-2	P0DMV8-2	Heat shock 70 kDa protein 1-like	HSPA1L	LSKEEIERMVQEAEKYKAEDEVQRERVSAKN	>sp|P0DMV8-2|HS71A_HUMAN Isoform 2 of Heat shock 70 kDa protein 1A OS=Homo sapiens GN=HSPA1A;>sp|P0DMV9|HS71B_HUMAN Heat shock 70 kDa protein 1B OS=Homo sapiens GN=HSPA1B PE=1 SV=1;>sp|P0DMV8|HS71A_HUMAN Heat shock 70 kDa protein 1A OS=Homo sapiens GN=HSPA	1091	1	3.3696	3.2057	4.1787	2.5043	4	3	common to 3 conditions	64
H0Y4R1;P12268	386;430	H0Y4R1	H0Y4R1	Inosine-5'-monophosphate dehydrogenase 2	IMPDH2	GSLDAMDKHLSSQNRYFSEADKIKVAQGVSG	>tr|H0Y4R1|H0Y4R1_HUMAN Inosine-5'-monophosphate dehydrogenase 2 (Fragment) OS=Homo sapiens GN=IMPDH2 PE=1 SV=1;>sp|P12268|IMDH2_HUMAN Inosine-5'-monophosphate dehydrogenase 2 OS=Homo sapiens GN=IMPDH2 PE=1 SV=2	1758	1	2.3074	2.8868	2.8787	3.4163	4	A	common to Src3A	6
O15357;O15357-2;A0A0A0MTP6;H0YFZ4	1135;893;1069;148	O15357	O15357	Phosphatidylinositol 3,4,5-trisphosphate 5-phosphatase 2	INPPL1	SCSVLQMAKTLSEVDYAPAGPARSALLPGPL	>sp|O15357|SHIP2_HUMAN Phosphatidylinositol 3,4,5-trisphosphate 5-phosphatase 2 OS=Homo sapiens GN=INPPL1 PE=1 SV=2;>sp|O15357-2|SHIP2_HUMAN Isoform 2 of Phosphatidylinositol 3,4,5-trisphosphate 5-phosphatase 2 OS=Homo sapiens GN=INPPL1;>tr|A0A0A0MTP6|A0A0	2070	1	3.5196	2.7612	3.3904	3.7265	4	w	common to Src WT	3
A0A0U1RQL3;O60333-2;A0A087WWA3;Q4R9M9;O60333;O60333-4	359;1631;1651;1663;1677;1677	A0A0U1RQL3	A0A0U1RQL3	Kinesin-like protein KIF1B	KIF1B;KIF1Bbeta	PEFEQFQIVPAVETPYLARAGKNEFLNLVPD	>tr|A0A0U1RQL3|A0A0U1RQL3_HUMAN Kinesin-like protein KIF1B (Fragment) OS=Homo sapiens GN=KIF1B PE=1 SV=1;>sp|O60333-2|KIF1B_HUMAN Isoform 2 of Kinesin-like protein KIF1B OS=Homo sapiens GN=KIF1B;>tr|A0A087WWA3|A0A087WWA3_HUMAN Kinesin-like protein KIF1B OS	890	1;2	6.417	5.5701	3.1306	4.4947	4	u	unique	27
P04083	207	P04083	P04083	Annexin A1	ANXA1	FGVNEDLADSDARALYEAGERRKGTDVNVFN	>sp|P04083|ANXA1_HUMAN Annexin A1 OS=Homo sapiens GN=ANXA1 PE=1 SV=2	2220	1	2.0149	2.3502	2.6711	2.1957	4	R2	common to Replicate1	19
P11279;P11279-2	414;361	P11279	P11279	Lysosome-associated membrane glycoprotein 1	LAMP1	VLIAYLVGRKRSHAGYQTI____________	>sp|P11279|LAMP1_HUMAN Lysosome-associated membrane glycoprotein 1 OS=Homo sapiens GN=LAMP1 PE=1 SV=3;>sp|P11279-2|LAMP1_HUMAN Isoform 2 of Lysosome-associated membrane glycoprotein 1 OS=Homo sapiens GN=LAMP1	2347	1	4.1369	4.2101	4.6177	4.1	4	R1	common to Replicate2	18
H0YCG2;P13473-2	252;404	H0YCG2	H0YCG2		LAMP2	IIVIVIAYVIGRRKSYAGYQTL_________	>tr|H0YCG2|H0YCG2_HUMAN Lysosome-associated membrane glycoprotein 2 (Fragment) OS=Homo sapiens GN=LAMP2 PE=1 SV=1;>sp|P13473-2|LAMP2_HUMAN Isoform LAMP-2B of Lysosome-associated membrane glycoprotein 2 OS=Homo sapiens GN=LAMP2	1780	1	2.9264	4.3646	2.9233	4.1968	4	E	excluded (all conditions <2)	7
Q6IAA8	138	Q6IAA8	Q6IAA8	Ragulator complex protein LAMTOR1	LAMTOR1	PIPFSDLQQVSRIAAYAYSALSQIRVDAKEE	>sp|Q6IAA8|LTOR1_HUMAN Ragulator complex protein LAMTOR1 OS=Homo sapiens GN=LAMTOR1 PE=1 SV=2	3143	1;2	4.9747	4.0815	5.185	4.6395	4	Total		279
Q14739	595	Q14739	Q14739	Lamin-B receptor	LBR	LVHREARDEYHCKKKYGVAWEKYCQRVPYRI	>sp|Q14739|LBR_HUMAN Lamin-B receptor OS=Homo sapiens GN=LBR PE=1 SV=2	3017	1	2.5184	2.8829	3.5114	2.9768	4
P00338;P00338-4;P00338-3;P00338-5;P00338-2;F5GXH2;F5GYU2;F5GXY2;F5GZQ4;F5H5J4;F5H6W8;F5H8H6;F5GXC7;F5GWW2;F5GXU1	10;10;39;10;10;10;10;10;10;10;10;10;10;10;10	P00338	P00338	L-lactate dehydrogenase A chain	LDHA	______MATLKDQLIYNLLKEEQTPQNKITV	>sp|P00338|LDHA_HUMAN L-lactate dehydrogenase A chain OS=Homo sapiens GN=LDHA PE=1 SV=2;>sp|P00338-4|LDHA_HUMAN Isoform 4 of L-lactate dehydrogenase A chain OS=Homo sapiens GN=LDHA;>sp|P00338-3|LDHA_HUMAN Isoform 3 of L-lactate dehydrogenase A chain OS=Hom	2191	1	1.0429	1.2335	2.0096	1.212	4
Q8WWI1-3;E9PMS6;F8WD26;J3KP06;Q8WWI1;E9PMP7;Q8WWI1-4;Q8WWI1-2	223;132;171;208;223;171;223;223	Q8WWI1-3	Q8WWI1-3	LIM domain only protein 7	LMO7	LEDSSFLKRSGRDSGYGDIWCPERGEFLAPP	>sp|Q8WWI1-3|LMO7_HUMAN Isoform 3 of LIM domain only protein 7 OS=Homo sapiens GN=LMO7;>tr|E9PMS6|E9PMS6_HUMAN LIM domain only protein 7 OS=Homo sapiens GN=LMO7 PE=1 SV=1;>tr|F8WD26|F8WD26_HUMAN LIM domain only protein 7 OS=Homo sapiens GN=LMO7 PE=1 SV=2;>	3286	1	3.9643	4.5624	3.9082	4.079	4
Q6ZN28	520	Q6ZN28	Q6ZN28	Metastasis-associated in colon cancer protein 1	MACC1	PDPTPNLKRLSNLPGYLQKKEEIKSAPLSPK	>sp|Q6ZN28|MACC1_HUMAN Metastasis-associated in colon cancer protein 1 OS=Homo sapiens GN=MACC1 PE=1 SV=2	3163	1	2.32	3.0237	2.8068	3.536	4
H0YBV6;Q9BXY0	36;33	H0YBV6	H0YBV6	Protein MAK16 homolog	MAK16	SFKIRTKTQSFCRNEYSLTGLCNRSSCPLAN	>tr|H0YBV6|H0YBV6_HUMAN Protein MAK16 homolog (Fragment) OS=Homo sapiens GN=MAK16 PE=1 SV=1;>sp|Q9BXY0|MAK16_HUMAN Protein MAK16 homolog OS=Homo sapiens GN=MAK16 PE=1 SV=2	1777	1	2.1003	4.1839	2.9177	4.1709	4
Q9Y316-2;Q9Y316;Q9Y316-3	187;210;213	Q9Y316-2	Q9Y316-2	Protein MEMO1	MEMO1	QRFRYSYYDESQGEIYRSIEHLDKMGMSIIE	>sp|Q9Y316-2|MEMO1_HUMAN Isoform 2 of Protein MEMO1 OS=Homo sapiens GN=MEMO1;>sp|Q9Y316|MEMO1_HUMAN Protein MEMO1 OS=Homo sapiens GN=MEMO1 PE=1 SV=1;>sp|Q9Y316-3|MEMO1_HUMAN Isoform 3 of Protein MEMO1 OS=Homo sapiens GN=MEMO1	3642	1	3.2611	1.4457	3.3949	2.0557	4
Q9NXC5	761	Q9NXC5	Q9NXC5	WD repeat-containing protein mio	MIOS	YSCSAVPHQGRGFSQYGVSGSPTKSKVTSCP	>sp|Q9NXC5|MIO_HUMAN WD repeat-containing protein mio OS=Homo sapiens GN=MIOS PE=1 SV=2	3560	1	3.3485	3.4202	3.7713	3.3625	4
F8WF70;H7C579;Q9NQR4	49;143;49	F8WF70	F8WF70	Omega-amidase NIT2	NIT2	QGAKIVSLPECFNSPYGAKYFPEYAEKIPGE	>tr|F8WF70|F8WF70_HUMAN Omega-amidase NIT2 OS=Homo sapiens GN=NIT2 PE=1 SV=1;>tr|H7C579|H7C579_HUMAN Omega-amidase NIT2 (Fragment) OS=Homo sapiens GN=NIT2 PE=1 SV=8;>sp|Q9NQR4|NIT2_HUMAN Omega-amidase NIT2 OS=Homo sapiens GN=NIT2 PE=1 SV=1	1709	1	4.2781	5.7597	3.5948	5.3175	4
D6RDK6;D6RBN5;Q9NX40	145;172;199	D6RDK6	D6RDK6	OCIA domain-containing protein 1	OCIAD1	PDPNLEESPKRKNITYEELRNKNRESYEVSL	>tr|D6RDK6|D6RDK6_HUMAN OCIA domain-containing protein 1 (Fragment) OS=Homo sapiens GN=OCIAD1 PE=1 SV=1;>tr|D6RBN5|D6RBN5_HUMAN OCIA domain-containing protein 1 OS=Homo sapiens GN=OCIAD1 PE=1 SV=1;>sp|Q9NX40|OCAD1_HUMAN OCIA domain-containing protein 1 OS=	1468	1	2.7744	3.9019	4.6105	4.7113	4
Q9UQ80;F8VR77;Q9UQ80-2	255;255;201	Q9UQ80	Q9UQ80	Proliferation-associated protein 2G4	PA2G4	AGQRTTIYKRDPSKQYGLKMKTSRAFFSEVE	>sp|Q9UQ80|PA2G4_HUMAN Proliferation-associated protein 2G4 OS=Homo sapiens GN=PA2G4 PE=1 SV=3;>tr|F8VR77|F8VR77_HUMAN Proliferation-associated protein 2G4 OS=Homo sapiens GN=PA2G4 PE=1 SV=1;>sp|Q9UQ80-2|PA2G4_HUMAN Isoform 2 of Proliferation-associated pr	3627	1	3.5023	4.6368	4.4331	4.7663	4
A0A087WTT1;P11940-2;E7EQV3;P11940;E7ERJ7;H0YAR2;Q4VXU2;H0YAP2;Q4VXU2-2	266;291;246;291;259;160;291;89;291	A0A087WTT1	A0A087WTT1	Polyadenylate-binding protein 1;Polyadenylate-binding protein 1-like	PABPC1;PABPC1L	LKRKFEQMKQDRITRYQGVNLYVKNLDDGID	>tr|A0A087WTT1|A0A087WTT1_HUMAN Polyadenylate-binding protein OS=Homo sapiens GN=PABPC1 PE=1 SV=1;>sp|P11940-2|PABP1_HUMAN Isoform 2 of Polyadenylate-binding protein 1 OS=Homo sapiens GN=PABPC1;>tr|E7EQV3|E7EQV3_HUMAN Polyadenylate-binding protein OS=Homo	843	1	4.1739	3.0658	4.8291	2.3142	4
A0A087WTT1;P11940-2;E7EQV3;P11940;E7ERJ7;H0YAR2;Q4VXU2;H0YAP2;Q4VXU2-2	272;297;252;297;265;166;297;95;297	A0A087WTT1	A0A087WTT1	Polyadenylate-binding protein 1;Polyadenylate-binding protein 1-like	PABPC1;PABPC1L	QMKQDRITRYQGVNLYVKNLDDGIDDERLRK	>tr|A0A087WTT1|A0A087WTT1_HUMAN Polyadenylate-binding protein OS=Homo sapiens GN=PABPC1 PE=1 SV=1;>sp|P11940-2|PABP1_HUMAN Isoform 2 of Polyadenylate-binding protein 1 OS=Homo sapiens GN=PABPC1;>tr|E7EQV3|E7EQV3_HUMAN Polyadenylate-binding protein OS=Homo	844	1	3.667	3.5723	3.1243	2.9121	4
Q8WUM4;Q8WUM4-2	727;732	Q8WUM4	Q8WUM4	Programmed cell death 6-interacting protein	PDCD6IP	SIAREPSAPSIPTPAYQSSPAGGHAPTPPTP	>sp|Q8WUM4|PDC6I_HUMAN Programmed cell death 6-interacting protein OS=Homo sapiens GN=PDCD6IP PE=1 SV=1;>sp|Q8WUM4-2|PDC6I_HUMAN Isoform 2 of Programmed cell death 6-interacting protein OS=Homo sapiens GN=PDCD6IP	3277	1	6.8043	3.1511	6.6127	2.5254	4
Q9Y446;Q9Y446-2;E9PK71;E9PQ15;E9PRW6;E9PKC4;E9PJR7	210;225;152;225;54;54;54	Q9Y446	Q9Y446	Plakophilin-3	PKP3	YSLVSEQLEPAATSTYRAFAYERQASSSSSR	>sp|Q9Y446|PKP3_HUMAN Plakophilin-3 OS=Homo sapiens GN=PKP3 PE=1 SV=1;>sp|Q9Y446-2|PKP3_HUMAN Isoform PKP3b of Plakophilin-3 OS=Homo sapiens GN=PKP3;>tr|E9PK71|E9PK71_HUMAN Plakophilin-3 (Fragment) OS=Homo sapiens GN=PKP3 PE=1 SV=1;>tr|E9PQ15|E9PQ15_HUMAN	3653	1	6.3958	4.6261	6.7587	5.8657	4
Q8WZ64	77	Q8WZ64	Q8WZ64	Arf-GAP with Rho-GAP domain, ANK repeat and PH domain-containing protein 2	ARAP2	KQLQIILSKMQDIPIYANVHKTKKNDDPSKD	>sp|Q8WZ64|ARAP2_HUMAN Arf-GAP with Rho-GAP domain, ANK repeat and PH domain-containing protein 2 OS=Homo sapiens GN=ARAP2 PE=1 SV=3	3297	1	5.2057	4.55	3.2595	4.0858	4
Q15149-4;Q15149-7;Q15149-8;Q15149-9;Q15149-5;Q15149-6;Q15149-3;Q15149-2;Q15149	3192;3160;3170;3178;3192;3196;3215;3219;3329	Q15149-4	Q15149-4	Plectin	PLEC	DAKAYSDPSTGEPATYGELQQRCRPDQLTGL	>sp|Q15149-4|PLEC_HUMAN Isoform 4 of Plectin OS=Homo sapiens GN=PLEC;>sp|Q15149-7|PLEC_HUMAN Isoform 7 of Plectin OS=Homo sapiens GN=PLEC;>sp|Q15149-8|PLEC_HUMAN Isoform 8 of Plectin OS=Homo sapiens GN=PLEC;>sp|Q15149-9|PLEC_HUMAN Isoform 9 of Plectin OS=H	3037	1	2.2106	3.4156	2.4723	3.6834	4
A0A0C4DG51;Q9NP80-3;Q9NP80-2;Q9NP80	573;573;611;673	A0A0C4DG51	A0A0C4DG51	Calcium-independent phospholipase A2-gamma	PNPLA8	LGTGRYESDVRNTVTYTSLKTKLSNVINSAT	>tr|A0A0C4DG51|A0A0C4DG51_HUMAN Calcium-independent phospholipase A2-gamma (Fragment) OS=Homo sapiens GN=PNPLA8 PE=1 SV=1;>sp|Q9NP80-3|PLPL8_HUMAN Isoform 3 of Calcium-independent phospholipase A2-gamma OS=Homo sapiens GN=PNPLA8;>sp|Q9NP80-2|PLPL8_HUMAN Is	1025	1	4.4073	5.1474	4.1796	5.2803	4
P30041	89	P30041	P30041	Peroxiredoxin-6	PRDX6	DSVEDHLAWSKDINAYNCEEPTEKLPFPIID	>sp|P30041|PRDX6_HUMAN Peroxiredoxin-6 OS=Homo sapiens GN=PRDX6 PE=1 SV=3	2555	1	4.361	5.0396	5.1017	4.9938	4
A6NLN1;P26599;P26599-2;P26599-3;A0A0U1RRM4;K7ES59;K7EKJ7	97;127;127;127;127;97;127	A6NLN1	A6NLN1	Polypyrimidine tract-binding protein 1	PTBP1	NYYTSVTPVLRGQPIYIQFSNHKELKTDSSP	>tr|A6NLN1|A6NLN1_HUMAN Polypyrimidine tract binding protein 1, isoform CRA_b OS=Homo sapiens GN=PTBP1 PE=1 SV=4;>sp|P26599|PTBP1_HUMAN Polypyrimidine tract-binding protein 1 OS=Homo sapiens GN=PTBP1 PE=1 SV=1;>sp|P26599-2|PTBP1_HUMAN Isoform 2 of Polypyri	1203	1	4.4968	4.8022	2.1575	4.0766	4
P18031	46	P18031	P18031	Tyrosine-protein phosphatase non-receptor type 1	PTPN1	PCRVAKLPKNKNRNRYRDVSPFDHSRIKLHQ	>sp|P18031|PTN1_HUMAN Tyrosine-protein phosphatase non-receptor type 1 OS=Homo sapiens GN=PTPN1 PE=1 SV=1	2442	1	4.9152	2.9615	3.4647	2.2989	4
H0YC15;Q05209	27;64	H0YC15	H0YC15	Tyrosine-protein phosphatase non-receptor type 12	PTPN12	PTATGEKEENVKKNRYKDILPFDHSRVKLTL	>tr|H0YC15|H0YC15_HUMAN Tyrosine-protein phosphatase non-receptor type 12 (Fragment) OS=Homo sapiens GN=PTPN12 PE=1 SV=2;>sp|Q05209|PTN12_HUMAN Tyrosine-protein phosphatase non-receptor type 12 OS=Homo sapiens GN=PTPN12 PE=1 SV=3	1778	1	4.1774	5.166	2.8045	3.0043	4
A8MXQ1;P53801	144;165	A8MXQ1	A8MXQ1	Pituitary tumor-transforming gene 1 protein-interacting protein	PTTG1IP	RRAEMKTRHDEIRKKYGLFKEENPYARFENN	>tr|A8MXQ1|A8MXQ1_HUMAN Pituitary tumor-transforming gene 1 protein-interacting protein OS=Homo sapiens GN=PTTG1IP PE=1 SV=1;>sp|P53801|PTTG_HUMAN Pituitary tumor-transforming gene 1 protein-interacting protein OS=Homo sapiens GN=PTTG1IP PE=1 SV=1	1230	1;2	6.4829	6.056	5.5194	6.3435	4
A8MXQ1;P53801;A8MZH8	153;174;101	A8MXQ1	A8MXQ1	Pituitary tumor-transforming gene 1 protein-interacting protein	PTTG1IP	DEIRKKYGLFKEENPYARFENN_________	>tr|A8MXQ1|A8MXQ1_HUMAN Pituitary tumor-transforming gene 1 protein-interacting protein OS=Homo sapiens GN=PTTG1IP PE=1 SV=1;>sp|P53801|PTTG_HUMAN Pituitary tumor-transforming gene 1 protein-interacting protein OS=Homo sapiens GN=PTTG1IP PE=1 SV=1;>tr|A8MZ	1229	1;2	3.0552	2.4328	2.4456	2.7111	4
O14966	54	O14966	O14966	Ras-related protein Rab-7L1	RAB7L1	TVGVDFALKVLQWSDYEIVRLQLWDIAGQER	>sp|O14966|RAB7L_HUMAN Ras-related protein Rab-7L1 OS=Homo sapiens GN=RAB29 PE=1 SV=1	2052	1	3.7529	6.3043	3.3789	6.2782	4
P54136-2;P54136	312;384	P54136-2	P54136-2	Arginine--tRNA ligase, cytoplasmic	RARS	CSIPLTIVKSDGGYTYDTSDLAAIKQRLFEE	>sp|P54136-2|SYRC_HUMAN Isoform Monomeric of Arginine--tRNA ligase, cytoplasmic OS=Homo sapiens GN=RARS;>sp|P54136|SYRC_HUMAN Arginine--tRNA ligase, cytoplasmic OS=Homo sapiens GN=RARS PE=1 SV=2	2703	1	2.8921	4.2034	3.4903	4.1627	4
H7C3J0;Q6NUM9	275;486	H7C3J0	H7C3J0	All-trans-retinol 13,14-reductase	RETSAT	FEEWQAELKGKRGSDYETFKNSFVEASMSVV	>tr|H7C3J0|H7C3J0_HUMAN All-trans-retinol 13,14-reductase (Fragment) OS=Homo sapiens GN=RETSAT PE=1 SV=1;>sp|Q6NUM9|RETST_HUMAN All-trans-retinol 13,14-reductase OS=Homo sapiens GN=RETSAT PE=1 SV=2	1876	1	3.1801	2.6208	3.4093	2.3327	4
J3QR17;J3KSI3;C9JE27;Q8WZ73-3;Q8WZ73-2;Q8WZ73	34;34;34;34;34;34	J3QR17	J3QR17	E3 ubiquitin-protein ligase rififylin	RFFL	PPPQGARMQAYSNPGYSSFPSPTGLEPSCKS	>tr|J3QR17|J3QR17_HUMAN E3 ubiquitin-protein ligase rififylin OS=Homo sapiens GN=RFFL PE=1 SV=1;>tr|J3KSI3|J3KSI3_HUMAN E3 ubiquitin-protein ligase rififylin (Fragment) OS=Homo sapiens GN=RFFL PE=1 SV=1;>tr|C9JE27|C9JE27_HUMAN E3 ubiquitin-protein ligase r	1380	1	4.4631	5.3965	2.1539	5.5595	4
H0YE35;Q9NVN3-4;Q9NVN3-3;Q9NVN3;Q9NPQ8-2;Q9NPQ8-4;Q9NPQ8;Q9NVN3-1;Q9NPQ8-3;B7WPL0	18;202;402;442;404;409;410;442;416;442	H0YE35	H0YE35	Synembryn-B;Synembryn-A	RIC8A;RIC8B	FLFVLCSESVPRFIKYTGYGNAAGLLAARGL	>tr|H0YE35|H0YE35_HUMAN Synembryn-A (Fragment) OS=Homo sapiens GN=RIC8A PE=1 SV=1;>sp|Q9NVN3-4|RIC8B_HUMAN Isoform 4 of Synembryn-B OS=Homo sapiens GN=RIC8B;>sp|Q9NVN3-3|RIC8B_HUMAN Isoform 3 of Synembryn-B OS=Homo sapiens GN=RIC8B;>sp|Q9NVN3|RIC8B_HUMAN S	1314	1	4.7237	4.4926	4.8018	4.7773	4
P39023;B5MCW2;G5E9G0	307;255;255	P39023	P39023	60S ribosomal protein L3	RPL3	LIKDGKLIKNNASTDYDLSDKSINPLGGFVH	>sp|P39023|RL3_HUMAN 60S ribosomal protein L3 OS=Homo sapiens GN=RPL3 PE=1 SV=2;>tr|B5MCW2|B5MCW2_HUMAN 60S ribosomal protein L3 (Fragment) OS=Homo sapiens GN=RPL3 PE=1 SV=1;>tr|G5E9G0|G5E9G0_HUMAN 60S ribosomal protein L3 OS=Homo sapiens GN=RPL3 PE=1 SV=1	2604	1	2.7011	3.198	3.6453	3.5417	4
C9J9K3;P08865;A0A0C4DG17	139;139;144	C9J9K3	C9J9K3	40S ribosomal protein SA	RPSA	VTDPRADHQPLTEASYVNLPTIALCNTDSPL	>tr|C9J9K3|C9J9K3_HUMAN 40S ribosomal protein SA (Fragment) OS=Homo sapiens GN=RPSA PE=1 SV=8;>sp|P08865|RSSA_HUMAN 40S ribosomal protein SA OS=Homo sapiens GN=RPSA PE=1 SV=4;>tr|A0A0C4DG17|A0A0C4DG17_HUMAN 40S ribosomal protein SA OS=Homo sapiens GN=RPSA	1022	1	4.3856	4.5825	2.7018	2.3454	4
Q8N122-3;Q8N122	565;723	Q8N122-3	Q8N122-3	Regulatory-associated protein of mTOR	RPTOR	VRDSPCTPRLRSVSSYGNIRAVATARSLNKS	>sp|Q8N122-3|RPTOR_HUMAN Isoform 3 of Regulatory-associated protein of mTOR OS=Homo sapiens GN=RPTOR;>sp|Q8N122|RPTOR_HUMAN Regulatory-associated protein of mTOR OS=Homo sapiens GN=RPTOR PE=1 SV=1	3222	1	2.8057	8.136	3.6942	8.3349	4
V9GYG0;P12236;P12235	112;112;112	V9GYG0	V9GYG0	ADP/ATP translocase 3;ADP/ATP translocase 1	SLC25A6;SLC25A4	QLFLGGVDRHKQFWRYFAGNLASGGAAGATS	>tr|V9GYG0|V9GYG0_HUMAN ADP/ATP translocase 1 OS=Homo sapiens GN=SLC25A4 PE=1 SV=1;>sp|P12236|ADT3_HUMAN ADP/ATP translocase 3 OS=Homo sapiens GN=SLC25A6 PE=1 SV=4;>sp|P12235|ADT1_HUMAN ADP/ATP translocase 1 OS=Homo sapiens GN=SLC25A4 PE=1 SV=4	2360	1	2.8523	4.6344	3.0624	4.2393	4
O95295	129	O95295	O95295	SNARE-associated protein Snapin	SNAPIN	AKETARRRAMLDSGIYPPGSPGK________	>sp|O95295|SNAPN_HUMAN SNARE-associated protein Snapin OS=Homo sapiens GN=SNAPIN PE=1 SV=1	2173	1;2	4.325	4.7676	4.7418	5.4672	4
P00966;Q5T6L6	133;133	P00966	P00966	Argininosuccinate synthase	ASS1	ATGKGNDQVRFELSCYSLAPQIKVIAPWRMP	>sp|P00966|ASSY_HUMAN Argininosuccinate synthase OS=Homo sapiens GN=ASS1 PE=1 SV=2;>tr|Q5T6L6|Q5T6L6_HUMAN Argininosuccinate synthase (Fragment) OS=Homo sapiens GN=ASS1 PE=1 SV=1	2207	1	4.0195	3.6721	3.8447	3.3784	4
Q9UBP0-3;Q9UBP0	126;212	Q9UBP0-3	Q9UBP0-3	Spastin	SPAST	KMQPVLPFSKSQTDVYNDSTNLACRNGHLQS	>sp|Q9UBP0-3|SPAST_HUMAN Isoform 3 of Spastin OS=Homo sapiens GN=SPAST;>sp|Q9UBP0|SPAST_HUMAN Spastin OS=Homo sapiens GN=SPAST PE=1 SV=1	3591	1	2.8764	3.5844	3.4498	4.1694	4
P12931;P12931-2	530;536	P12931	P12931	Proto-oncogene tyrosine-protein kinase Src	SRC	LQAFLEDYFTSTEPQYQPGENL_________	>sp|P12931|SRC_HUMAN Proto-oncogene tyrosine-protein kinase Src OS=Homo sapiens GN=SRC PE=1 SV=3;>sp|P12931-2|SRC_HUMAN Isoform 2 of Proto-oncogene tyrosine-protein kinase Src OS=Homo sapiens GN=SRC	2369	1	5.2448	4.8519	6.9323	5.5991	4
P12931;P12931-2	329;335	P12931	P12931	Proto-oncogene tyrosine-protein kinase Src	SRC	AQVMKKLRHEKLVQLYAVVSEEPIYIVTEYM	>sp|P12931|SRC_HUMAN Proto-oncogene tyrosine-protein kinase Src OS=Homo sapiens GN=SRC PE=1 SV=3;>sp|P12931-2|SRC_HUMAN Isoform 2 of Proto-oncogene tyrosine-protein kinase Src OS=Homo sapiens GN=SRC	2372	1	3.3424	3.9429	3.9411	4.2617	4
P12931;P12931-2	187;193	P12931	P12931	Proto-oncogene tyrosine-protein kinase Src	SRC	RGTFLVRESETTKGAYCLSVSDFDNAKGLNV	>sp|P12931|SRC_HUMAN Proto-oncogene tyrosine-protein kinase Src OS=Homo sapiens GN=SRC PE=1 SV=3;>sp|P12931-2|SRC_HUMAN Isoform 2 of Proto-oncogene tyrosine-protein kinase Src OS=Homo sapiens GN=SRC	2368	1	5.7722	8.9221	5.6113	8.4694	4
P12931;P12931-2	93;93	P12931	P12931	Proto-oncogene tyrosine-protein kinase Src	SRC	RAGPLAGGVTTFVALYDYESRTETDLSFKKG	>sp|P12931|SRC_HUMAN Proto-oncogene tyrosine-protein kinase Src OS=Homo sapiens GN=SRC PE=1 SV=3;>sp|P12931-2|SRC_HUMAN Isoform 2 of Proto-oncogene tyrosine-protein kinase Src OS=Homo sapiens GN=SRC	2367	1	7.1512	6.7369	6.0889	7.0363	4
P12931;P12931-2	216;222	P12931	P12931	Proto-oncogene tyrosine-protein kinase Src	SRC	NVKHYKIRKLDSGGFYITSRTQFNSLQQLVA	>sp|P12931|SRC_HUMAN Proto-oncogene tyrosine-protein kinase Src OS=Homo sapiens GN=SRC PE=1 SV=3;>sp|P12931-2|SRC_HUMAN Isoform 2 of Proto-oncogene tyrosine-protein kinase Src OS=Homo sapiens GN=SRC	2370	1	7.2096	6.3528	4.4141	5.9677	4
Q14849-2;Q14849-3;Q14849;J3QLM1	254;272;272;246	Q14849-2	Q14849-2	StAR-related lipid transfer protein 3	STARD3	ENWKFEKNNEYGDTVYTIEVPFHGKTFILKT	>sp|Q14849-2|STAR3_HUMAN Isoform 2 of StAR-related lipid transfer protein 3 OS=Homo sapiens GN=STARD3;>sp|Q14849-3|STAR3_HUMAN Isoform 3 of StAR-related lipid transfer protein 3 OS=Homo sapiens GN=STARD3;>sp|Q14849|STAR3_HUMAN StAR-related lipid transfer p	1957	1	5.0568	8.1851	4.1355	7.3569	4
J3KQA0;P21579	227;230	J3KQA0	J3KQA0	Synaptotagmin-1	SYT1	VPYSELGGKTLVMAVYDFDRFSKHDIIGEFK	>tr|J3KQA0|J3KQA0_HUMAN Synaptotagmin I, isoform CRA_b OS=Homo sapiens GN=SYT1 PE=1 SV=1;>sp|P21579|SYT1_HUMAN Synaptotagmin-1 OS=Homo sapiens GN=SYT1 PE=1 SV=1	1920	1	2.7476	2.7434	2.7116	3.4311	4
Q96C24	400	Q96C24	Q96C24	Synaptotagmin-like protein 4	SYTL4	YADEAKKRSNPYVKTYLLPDKSRQGKRKTSI	>sp|Q96C24|SYTL4_HUMAN Synaptotagmin-like protein 4 OS=Homo sapiens GN=SYTL4 PE=1 SV=2	3351	1	5.288	5.6603	6.0535	5.9894	4
Q5T011-5;Q5T011	2070;2127	Q5T011-5	Q5T011-5	Protein SZT2	SZT2	ALPPSLALSRSQEPIYSEEASGPRSPLDMVS	>sp|Q5T011-5|SZT2_HUMAN Isoform 3 of Protein SZT2 OS=Homo sapiens GN=SZT2;>sp|Q5T011|SZT2_HUMAN Protein SZT2 OS=Homo sapiens GN=SZT2 PE=1 SV=3	3110	1	4.777	5.2793	4.0332	4.116	4
Q7L7X3	610	Q7L7X3	Q7L7X3	Serine/threonine-protein kinase TAO1	TAOK1	FQAEEEANLLRRQRQYLELECRRFKRRMLLG	>sp|Q7L7X3|TAOK1_HUMAN Serine/threonine-protein kinase TAO1 OS=Homo sapiens GN=TAOK1 PE=1 SV=1	3177	1	3.0164	2.3286	3.2553	2.8964	4
G3V133;Q66K14-2;Q66K14	29;853;853	G3V133	G3V133	TBC1 domain family member 9B	TBC1D9B	GCSRTMAGRRDPSLPYLEQYRIDASQFRELF	>tr|G3V133|G3V133_HUMAN KIAA0676 protein, isoform CRA_d OS=Homo sapiens GN=TBC1D9B PE=1 SV=1;>sp|Q66K14-2|TBC9B_HUMAN Isoform 2 of TBC1 domain family member 9B OS=Homo sapiens GN=TBC1D9B;>sp|Q66K14|TBC9B_HUMAN TBC1 domain family member 9B OS=Homo sapiens G	1714	1	5.3323	4.0529	4.0795	3.0199	4
A0A087WXC6;E9PF19;Q96E41;Q9Y4P3	79;138;174;174	A0A087WXC6	A0A087WXC6	Transducin beta-like protein 2	TBL2	DTLRVFKMTKREDGGYTFTATPEDFPKKHKA	>tr|A0A087WXC6|A0A087WXC6_HUMAN Transducin beta-like protein 2 (Fragment) OS=Homo sapiens GN=TBL2 PE=1 SV=1;>tr|E9PF19|E9PF19_HUMAN Transducin beta-like protein 2 OS=Homo sapiens GN=TBL2 PE=1 SV=1;>tr|Q96E41|Q96E41_HUMAN TBL2 protein OS=Homo sapiens GN=TBL	901	1	3.8874	3.7857	4.1446	3.8586	4
P37173;P37173-2	424;449	P37173	P37173	TGF-beta receptor type-2	TGFBR2	SVDDLANSGQVGTARYMAPEVLESRMNLENV	>sp|P37173|TGFR2_HUMAN TGF-beta receptor type-2 OS=Homo sapiens GN=TGFBR2 PE=1 SV=2;>sp|P37173-2|TGFR2_HUMAN Isoform 2 of TGF-beta receptor type-2 OS=Homo sapiens GN=TGFBR2	2598	1	4.0176	3.8387	6.4353	3.1597	4
P21980-2;P21980	369;369	P21980-2	P21980-2	Protein-glutamine gamma-glutamyltransferase 2	TGM2	WQALDPTPQEKSEGTYCCGPVPVRAIKEGDL	>sp|P21980-2|TGM2_HUMAN Isoform 2 of Protein-glutamine gamma-glutamyltransferase 2 OS=Homo sapiens GN=TGM2;>sp|P21980|TGM2_HUMAN Protein-glutamine gamma-glutamyltransferase 2 OS=Homo sapiens GN=TGM2 PE=1 SV=2	2473	1	4.9858	5.4983	5.374	5.9493	4
C9JZ87;Q9NUM4	84;84	C9JZ87	C9JZ87	Transmembrane protein 106B	TMEM106B	RIPRGQENQLVALIPYSDQRLRPRRTKLYVM	>tr|C9JZ87|C9JZ87_HUMAN Transmembrane protein 106B (Fragment) OS=Homo sapiens GN=TMEM106B PE=1 SV=1;>sp|Q9NUM4|T106B_HUMAN Transmembrane protein 106B OS=Homo sapiens GN=TMEM106B PE=1 SV=2	1408	1	5.4103	6.94	4.8454	6.5032	4
C9JZ87;Q9NUM4;F2Z3N7	18;18;18	C9JZ87	C9JZ87	Transmembrane protein 106B	TMEM106B	KSLSHLPLHSSKEDAYDGVTSENMRNGLVNS	>tr|C9JZ87|C9JZ87_HUMAN Transmembrane protein 106B (Fragment) OS=Homo sapiens GN=TMEM106B PE=1 SV=1;>sp|Q9NUM4|T106B_HUMAN Transmembrane protein 106B OS=Homo sapiens GN=TMEM106B PE=1 SV=2;>tr|F2Z3N7|F2Z3N7_HUMAN Transmembrane protein 106B OS=Homo sapiens G	1407	1	4.668	6.5697	4.8993	6.5382	4
C9JZ87;Q9NUM4;F2Z3N7	50;50;50	C9JZ87	C9JZ87	Transmembrane protein 106B	TMEM106B	VHNEDGRNGDVSQFPYVEFTGRDSVTCPTCQ	>tr|C9JZ87|C9JZ87_HUMAN Transmembrane protein 106B (Fragment) OS=Homo sapiens GN=TMEM106B PE=1 SV=1;>sp|Q9NUM4|T106B_HUMAN Transmembrane protein 106B OS=Homo sapiens GN=TMEM106B PE=1 SV=2;>tr|F2Z3N7|F2Z3N7_HUMAN Transmembrane protein 106B OS=Homo sapiens G	1409	1	3.972	5.3802	3.473	4.9765	4
F8W120;F8VWX5;F8VVN7;F8W098;H0YIA4;A0A087WYD4;Q9BVX2-2;Q9BVX2	40;40;40;40;39;40;40;40	F8W120	F8W120	Transmembrane protein 106C	TMEM106C	LLAEREQEEAIAQFPYVEFTGRDSITCLTCQ	>tr|F8W120|F8W120_HUMAN Transmembrane protein 106C OS=Homo sapiens GN=TMEM106C PE=1 SV=1;>tr|F8VWX5|F8VWX5_HUMAN Transmembrane protein 106C OS=Homo sapiens GN=TMEM106C PE=1 SV=1;>tr|F8VVN7|F8VVN7_HUMAN Transmembrane protein 106C OS=Homo sapiens GN=TMEM106C	917	1	4.1066	4.1156	3.5642	3.8613	4
Q8IY95-2;Q8IY95	126;130	Q8IY95-2	Q8IY95-2	Transmembrane protein 192	TMEM192	QYHHSKIRNRGYNLIYRSTRHLKRLALMIQS	>sp|Q8IY95-2|TM192_HUMAN Isoform 2 of Transmembrane protein 192 OS=Homo sapiens GN=TMEM192;>sp|Q8IY95|TM192_HUMAN Transmembrane protein 192 OS=Homo sapiens GN=TMEM192 PE=1 SV=1	3216	1	3.4323	5.2441	3.8514	5.5923	4
Q8IY95-2;Q8IY95	240;244	Q8IY95-2	Q8IY95-2	Transmembrane protein 192	TMEM192	SSLEEIVEKQGDTIEYLKRHNALLSKRLLAL	>sp|Q8IY95-2|TM192_HUMAN Isoform 2 of Transmembrane protein 192 OS=Homo sapiens GN=TMEM192;>sp|Q8IY95|TM192_HUMAN Transmembrane protein 192 OS=Homo sapiens GN=TMEM192 PE=1 SV=1	3217	1	4.2796	6.083	3.908	6.4794	4
Q8IY95-2;Q8IY95	209;213	Q8IY95-2	Q8IY95-2	Transmembrane protein 192	TMEM192	NKAKPEPDILEEEKIYAYPSNITSETGFRTI	>sp|Q8IY95-2|TM192_HUMAN Isoform 2 of Transmembrane protein 192 OS=Homo sapiens GN=TMEM192;>sp|Q8IY95|TM192_HUMAN Transmembrane protein 192 OS=Homo sapiens GN=TMEM192 PE=1 SV=1	3213	1;2	4.3009	5.1802	2.9694	3.924	4
Q8IY95-2;Q8IY95	211;215	Q8IY95-2	Q8IY95-2	Transmembrane protein 192	TMEM192	AKPEPDILEEEKIYAYPSNITSETGFRTISS	>sp|Q8IY95-2|TM192_HUMAN Isoform 2 of Transmembrane protein 192 OS=Homo sapiens GN=TMEM192;>sp|Q8IY95|TM192_HUMAN Transmembrane protein 192 OS=Homo sapiens GN=TMEM192 PE=1 SV=1	3214	1;2	7.289	6.3585	5.8241	5.0244	4
Q86T03;Q86T03-2	146;153	Q86T03	Q86T03	Transmembrane protein 55B	TMEM55B	LICKVTSQRIACPRPYCKRIINLGPVHPGPL	>sp|Q86T03|TM55B_HUMAN Type 1 phosphatidylinositol 4,5-bisphosphate 4-phosphatase OS=Homo sapiens GN=TMEM55B PE=1 SV=1;>sp|Q86T03-2|TM55B_HUMAN Isoform 2 of Type 1 phosphatidylinositol 4,5-bisphosphate 4-phosphatase OS=Homo sapiens GN=TMEM55B	3185	1	7.6538	9.1669	8.2861	8.8989	4
E9PCX8;Q68CZ2;Q68CZ2-2	958;855;615	E9PCX8	E9PCX8	Tensin-3	TNS3	SMCSTPAFPVSPETPYVKTALRHPPFSPPEP	>tr|E9PCX8|E9PCX8_HUMAN Tensin-3 (Fragment) OS=Homo sapiens GN=TNS3 PE=1 SV=8;>sp|Q68CZ2|TENS3_HUMAN Tensin-3 OS=Homo sapiens GN=TNS3 PE=1 SV=2;>sp|Q68CZ2-2|TENS3_HUMAN Isoform 2 of Tensin-3 OS=Homo sapiens GN=TNS3	1552	1;2	4.1573	2.0921	4.2906	3.5204	4
Q15785	54	Q15785	Q15785	Mitochondrial import receptor subunit TOM34	TOMM34	LQAQGSSDPEEESVLYSNRAACHLKDGNCRD	>sp|Q15785|TOM34_HUMAN Mitochondrial import receptor subunit TOM34 OS=Homo sapiens GN=TOMM34 PE=1 SV=2	3077	1	2.3564	4.3631	2.7448	4.4025	4
O95801	129	O95801	O95801	Tetratricopeptide repeat protein 4	TTC4	DLNAVLYTNRAAAQYYLGNFRSALNDVTAAR	>sp|O95801|TTC4_HUMAN Tetratricopeptide repeat protein 4 OS=Homo sapiens GN=TTC4 PE=1 SV=3	2186	1	3.3931	2.3275	2.248	3.3766	4
P68363;P68363-2;P68366-2;P68366;C9JDS9	282;166;267;282;129	P68363	P68363	Tubulin alpha-1B chain;Tubulin alpha-4A chain	TUBA1B;TUBA4A	FPLATYAPVISAEKAYHEQLSVAEITNACFE	>sp|P68363|TBA1B_HUMAN Tubulin alpha-1B chain OS=Homo sapiens GN=TUBA1B PE=1 SV=1;>sp|P68363-2|TBA1B_HUMAN Isoform 2 of Tubulin alpha-1B chain OS=Homo sapiens GN=TUBA1B;>sp|P68366-2|TBA4A_HUMAN Isoform 2 of Tubulin alpha-4A chain OS=Homo sapiens GN=TUBA4A;	2812	1	8.3434	5.7152	6.9758	4.5244	4
F2Z2B9;Q9BSJ2;Q9BSJ2-4	83;83;83	F2Z2B9	F2Z2B9	Gamma-tubulin complex component 2	TUBGCP2	DELKSKNTRNLDPLVYLLSKLTEDKETLQYL	>tr|F2Z2B9|F2Z2B9_HUMAN Gamma-tubulin complex component OS=Homo sapiens GN=TUBGCP2 PE=1 SV=1;>sp|Q9BSJ2|GCP2_HUMAN Gamma-tubulin complex component 2 OS=Homo sapiens GN=TUBGCP2 PE=1 SV=2;>sp|Q9BSJ2-4|GCP2_HUMAN Isoform 3 of Gamma-tubulin complex component 2	1631	1	3.6219	3.1715	3.6383	2.4488	4
E9PKD3;E2QRB9;Q16881-7;E9PIR7;F8W809;Q16881-5;Q16881-2;A0A087WSW9;Q16881-4;A0A182DWI3;Q16881-3;Q16881-6;A0A087WSY9;Q16881	131;93;93;131;131;131;175;181;183;200;230;246;281;281	E9PKD3	E9PKD3	Thioredoxin reductase 1, cytoplasmic	TXNRD1	YRVALREKKVVYENAYGQFIGPHRIKATNNK	>tr|E9PKD3|E9PKD3_HUMAN Thioredoxin reductase 1, cytoplasmic (Fragment) OS=Homo sapiens GN=TXNRD1 PE=1 SV=1;>tr|E2QRB9|E2QRB9_HUMAN Thioredoxin reductase 1, cytoplasmic OS=Homo sapiens GN=TXNRD1 PE=1 SV=2;>sp|Q16881-7|TRXR1_HUMAN Isoform 7 of Thioredoxin r	825	1	5.2425	3.5307	2.7379	2.9233	4
Q9P2Y5-2;E9PR71;Q9P2Y5	52;323;424	Q9P2Y5-2	Q9P2Y5-2	UV radiation resistance-associated gene protein	UVRAG	EFPLYPKGGEKLQFDYGVYLLNKNIAQLRYQ	>sp|Q9P2Y5-2|UVRAG_HUMAN Isoform 2 of UV radiation resistance-associated gene protein OS=Homo sapiens GN=UVRAG;>tr|E9PR71|E9PR71_HUMAN UV radiation resistance-associated gene protein OS=Homo sapiens GN=UVRAG PE=1 SV=1;>sp|Q9P2Y5|UVRAG_HUMAN UV radiation re	1623	1	3.0357	5.6299	3.2901	5.7214	4
P51809-3;P51809;P51809-2	49;90;90	P51809-3	P51809-3	Vesicle-associated membrane protein 7	VAMP7	AFNFLNEIKKRFQTTYGSRAQTALPYAMNSE	>sp|P51809-3|VAMP7_HUMAN Isoform 3 of Vesicle-associated membrane protein 7 OS=Homo sapiens GN=VAMP7;>sp|P51809|VAMP7_HUMAN Vesicle-associated membrane protein 7 OS=Homo sapiens GN=VAMP7 PE=1 SV=3;>sp|P51809-2|VAMP7_HUMAN Isoform 2 of Vesicle-associated me	2687	1	3.1144	4.6231	3.8833	4.8368	4
B4DWR3;P61758	175;180	B4DWR3	B4DWR3	Prefoldin subunit 3	VBP1	LRDQFTTTEVNMARVYNWDVKRRNKDDSTKN	>tr|B4DWR3|B4DWR3_HUMAN Prefoldin subunit 3 OS=Homo sapiens GN=VBP1 PE=1 SV=1;>sp|P61758|PFD3_HUMAN Prefoldin subunit 3 OS=Homo sapiens GN=VBP1 PE=1 SV=3	1303	1	3.2521	3.0035	4.0321	2.7575	4
Q9H270;A0A087WXL6	4;4	Q9H270	Q9H270	Vacuolar protein sorting-associated protein 11 homolog	VPS11	____________MAAYLQWRRFVFFDKELVK	>sp|Q9H270|VPS11_HUMAN Vacuolar protein sorting-associated protein 11 homolog OS=Homo sapiens GN=VPS11 PE=1 SV=1;>tr|A0A087WXL6|A0A087WXL6_HUMAN Vacuolar protein sorting 11 (Yeast), isoform CRA_a OS=Homo sapiens GN=VPS11 PE=1 SV=1	910	1	2.6965	2.4462	2.9479	2.0648	4
S4R3Q6;O75436-2;O75436	132;157;157	S4R3Q6	S4R3Q6	Vacuolar protein sorting-associated protein 26A	VPS26A	DLVKEYDLIVHQLATYPDVNNSIKMEVGIED	>tr|S4R3Q6|S4R3Q6_HUMAN Vacuolar protein sorting-associated protein 26A OS=Homo sapiens GN=VPS26A PE=1 SV=1;>sp|O75436-2|VP26A_HUMAN Isoform 2 of Vacuolar protein sorting-associated protein 26A OS=Homo sapiens GN=VPS26A;>sp|O75436|VP26A_HUMAN Vacuolar prot	2140	1	7.5539	4.2393	6.4994	2.7393	4
Q96QK1	507	Q96QK1	Q96QK1	Vacuolar protein sorting-associated protein 35	VPS35	GRFIHLLRSEDPDQQYLILNTARKHFGAGGN	>sp|Q96QK1|VPS35_HUMAN Vacuolar protein sorting-associated protein 35 OS=Homo sapiens GN=VPS35 PE=1 SV=2	3392	1	4.9961	3.6479	5.1932	4.0491	4
F5H4M0;Q9H9H4	189;191	F5H4M0	F5H4M0	Vacuolar protein sorting-associated protein 37B	VPS37B	LPPRLPELAPTAPLPYPAPEASGPPAVAPRR	>tr|F5H4M0|F5H4M0_HUMAN Vacuolar protein sorting-associated protein 37B (Fragment) OS=Homo sapiens GN=VPS37B PE=1 SV=1;>sp|Q9H9H4|VP37B_HUMAN Vacuolar protein sorting-associated protein 37B OS=Homo sapiens GN=VPS37B PE=1 SV=1	1657	1	3.9666	2.8971	3.887	2.5432	4
Q9UEU0-2;Q9UEU0;H0YJ10	7;68;82	Q9UEU0-2	Q9UEU0-2	Vesicle transport through interaction with t-SNAREs homolog 1B	VTI1B	_________MEEELRYAPLSFRNPMMSKLRN	>sp|Q9UEU0-2|VTI1B_HUMAN Isoform Short of Vesicle transport through interaction with t-SNAREs homolog 1B OS=Homo sapiens GN=VTI1B;>sp|Q9UEU0|VTI1B_HUMAN Vesicle transport through interaction with t-SNAREs homolog 1B OS=Homo sapiens GN=VTI1B PE=1 SV=3;>tr|H	3593	1	5.907	2.8011	6.2097	2.1753	4
H3BSK9;Q8WWM7-6;Q8WWM7-8;Q8WWM7-5;Q8WWM7-4;Q8WWM7-9;Q8WWM7-2;H3BUF6;Q8WWM7;Q8WWM7-3	289;349;349;349;349;349;349;349;349;349	H3BSK9	H3BSK9	Ataxin-2-like protein	ATXN2L	GSGRESPSLASREGKYIPLPQRVREGPRGGV	>tr|H3BSK9|H3BSK9_HUMAN Ataxin-2-like protein (Fragment) OS=Homo sapiens GN=ATXN2L PE=1 SV=1;>sp|Q8WWM7-6|ATX2L_HUMAN Isoform 6 of Ataxin-2-like protein OS=Homo sapiens GN=ATXN2L;>sp|Q8WWM7-8|ATX2L_HUMAN Isoform 8 of Ataxin-2-like protein OS=Homo sapiens G	1832	1	5.7713	3.3531	6.855	3.5973	4
O75083;O75083-3	238;98	O75083	O75083	WD repeat-containing protein 1	WDR1	KVCALGGSKAHDGGIYAISWSPDSTHLLSAS	>sp|O75083|WDR1_HUMAN WD repeat-containing protein 1 OS=Homo sapiens GN=WDR1 PE=1 SV=4;>sp|O75083-3|WDR1_HUMAN Isoform 2 of WD repeat-containing protein 1 OS=Homo sapiens GN=WDR1	2129	1	4.1796	5.5339	2.8231	4.9595	4
Q6PJI9-3;Q6PJI9;Q6PJI9-4;H3BNY4	425;833;278;148	Q6PJI9-3	Q6PJI9-3	WD repeat-containing protein 59	WDR59	WGESSPEELRFGSLTYSDPRERERDQHDKNK	>sp|Q6PJI9-3|WDR59_HUMAN Isoform 3 of WD repeat-containing protein 59 OS=Homo sapiens GN=WDR59;>sp|Q6PJI9|WDR59_HUMAN WD repeat-containing protein 59 OS=Homo sapiens GN=WDR59 PE=1 SV=2;>sp|Q6PJI9-4|WDR59_HUMAN Isoform 4 of WD repeat-containing protein 59 O	3156	1	3.0937	5.7132	2.1046	5.4587	4
S4R3J8;Q9Y5A9	37;37	S4R3J8	S4R3J8	YTH domain family protein 2	YTHDF2	SVHQKDGLNDDDFEPYLSPQARPNNAYTAMS	>tr|S4R3J8|S4R3J8_HUMAN YTH domain-containing family protein 2 (Fragment) OS=Homo sapiens GN=YTHDF2 PE=1 SV=1;>sp|Q9Y5A9|YTHD2_HUMAN YTH domain-containing family protein 2 OS=Homo sapiens GN=YTHDF2 PE=1 SV=2	3670	1	5.7479	2.9311	5.7855	3.1282	4
Q68DK2-2;Q68DK2;Q68DK2-3	1875;1896;87	Q68DK2-2	Q68DK2-2	Zinc finger FYVE domain-containing protein 26	ZFYVE26	EKPEALDSSKSESPPYSFVVRVPKADEVEWI	>sp|Q68DK2-2|ZFY26_HUMAN Isoform 2 of Zinc finger FYVE domain-containing protein 26 OS=Homo sapiens GN=ZFYVE26;>sp|Q68DK2|ZFY26_HUMAN Zinc finger FYVE domain-containing protein 26 OS=Homo sapiens GN=ZFYVE26 PE=1 SV=3;>sp|Q68DK2-3|ZFY26_HUMAN Isoform 3 of Z	3140	1	3.5824	3.6586	3.9942	3.4678	4
P56945-5;P56945-8;P56945;P56945-7;P56945-2;P56945-6;P56945-4;P56945-3;H3BN62	222;224;224;242;242;270;76;224;91	P56945-5	P56945-5	Breast cancer anti-estrogen resistance protein 1	BCAR1	PAKVVVPTRVGQGYVYEAAQPEQDEYDIPRH	>sp|P56945-5|BCAR1_HUMAN Isoform 5 of Breast cancer anti-estrogen resistance protein 1 OS=Homo sapiens GN=BCAR1;>sp|P56945-8|BCAR1_HUMAN Isoform 8 of Breast cancer anti-estrogen resistance protein 1 OS=Homo sapiens GN=BCAR1;>sp|P56945|BCAR1_HUMAN Breast ca	2725	1;2	2.5271	3.374	3.1478	2.9718	4
K7ELY9;E7EV84;Q14457	107;157;233	K7ELY9	K7ELY9	Beclin-1	BECN1	EAERLDQEEAQYQREYSEFKRQQLELDDELK	>tr|K7ELY9|K7ELY9_HUMAN Beclin-1 (Fragment) OS=Homo sapiens GN=BECN1 PE=1 SV=1;>tr|E7EV84|E7EV84_HUMAN Beclin-1 OS=Homo sapiens GN=BECN1 PE=1 SV=1;>sp|Q14457|BECN1_HUMAN Beclin-1 OS=Homo sapiens GN=BECN1 PE=1 SV=2	1526	1	2.0507	3.1174	2.6041	3.3894	4
F5GXW6;O95415	57;57	F5GXW6	F5GXW6	Brain protein I3	BRI3	YPYLVTGIPTHHPRVYNIHSRTVTRYPANSI	>tr|F5GXW6|F5GXW6_HUMAN Brain protein I3 OS=Homo sapiens GN=BRI3 PE=1 SV=1;>sp|O95415|BRI3_HUMAN Brain protein I3 OS=Homo sapiens GN=BRI3 PE=2 SV=1	1642	1	2.9395	3.4676	3.5091	3.6076	4
Q8WUW1;Q8WUW1-2	63;63	Q8WUW1	Q8WUW1	Protein BRICK1	BRK1	ATLNEKLTALERRIEYIEARVTKGETLT___	>sp|Q8WUW1|BRK1_HUMAN Protein BRICK1 OS=Homo sapiens GN=BRK1 PE=1 SV=1;>sp|Q8WUW1-2|BRK1_HUMAN Isoform 2 of Protein BRICK1 OS=Homo sapiens GN=BRK1	3281	1	2.981	4.2833	3.3045	5.0349	4
Q15067-3;Q15067-2;Q15067;K7ENF1;K7ESC7	591;629;629;101;114	Q15067-3	Q15067-3	Peroxisomal acyl-coenzyme A oxidase 1	ACOX1	DVTLGSVLGRYDGNVYENLFEWAKNSPLNKA	>sp|Q15067-3|ACOX1_HUMAN Isoform 3 of Peroxisomal acyl-coenzyme A oxidase 1 OS=Homo sapiens GN=ACOX1;>sp|Q15067-2|ACOX1_HUMAN Isoform 2 of Peroxisomal acyl-coenzyme A oxidase 1 OS=Homo sapiens GN=ACOX1;>sp|Q15067|ACOX1_HUMAN Peroxisomal acyl-coenzyme A oxi	3033	1	5.0133	7.5846	5.8076	7.5967	4
P49589-3;E9PLP0;P49589-2;B4DKY1;P49589;C9JLN0;E9PRS8	115;115;32;45;32;32;32	P49589-3	P49589-3	Cysteine--tRNA ligase, cytoplasmic	CARS	QWSPPAGTQPCRLHLYNSLTRNKEVFIPQDG	>sp|P49589-3|SYCC_HUMAN Isoform 3 of Cysteine--tRNA ligase, cytoplasmic OS=Homo sapiens GN=CARS;>tr|E9PLP0|E9PLP0_HUMAN Cysteine--tRNA ligase, cytoplasmic OS=Homo sapiens GN=CARS PE=1 SV=1;>sp|P49589-2|SYCC_HUMAN Isoform 2 of Cysteine--tRNA ligase, cytopla	2651	1	4.7456	2.9128	2.7742	2.8612	4
P24666-3;P24666-2;P24666	98;132;132	P24666-3	P24666-3	Low molecular weight phosphotyrosine protein phosphatase	ACP1	LGSYDPQKQLIIEDPYYGNDSDFETVYQQCV	>sp|P24666-3|PPAC_HUMAN Isoform 3 of Low molecular weight phosphotyrosine protein phosphatase OS=Homo sapiens GN=ACP1;>sp|P24666-2|PPAC_HUMAN Isoform 2 of Low molecular weight phosphotyrosine protein phosphatase OS=Homo sapiens GN=ACP1;>sp|P24666|PPAC_HUMA	2507	1	6.3395	2.0442	5.7612	2.5108	4
D6R9B4;Q04900-4;Q04900-3;Q04900	160;175;181;194	D6R9B4	D6R9B4	Sialomucin core protein 24	CD164	VIFFLYKFCKSKERNYHTL____________	>tr|D6R9B4|D6R9B4_HUMAN Sialomucin core protein 24 OS=Homo sapiens GN=CD164 PE=1 SV=1;>sp|Q04900-4|MUC24_HUMAN Isoform 4 of Sialomucin core protein 24 OS=Homo sapiens GN=CD164;>sp|Q04900-3|MUC24_HUMAN Isoform 3 of Sialomucin core protein 24 OS=Homo sapiens	1456	1	3.8771	2.2974	3.5423	2.2513	4
E5RIH6;E5RJT5;E5RFU8;Q5SW79-2;Q5SW79-3;Q5SW79	78;78;78;78;78;78	E5RIH6	E5RIH6	Centrosomal protein of 170 kDa	CEP170	LNGTFVNDVRIPEQTYITLKLEDKLR_____	>tr|E5RIH6|E5RIH6_HUMAN Centrosomal protein of 170 kDa (Fragment) OS=Homo sapiens GN=CEP170 PE=1 SV=1;>tr|E5RJT5|E5RJT5_HUMAN Centrosomal protein of 170 kDa (Fragment) OS=Homo sapiens GN=CEP170 PE=1 SV=1;>tr|E5RFU8|E5RFU8_HUMAN Centrosomal protein of 170 k	1481	1	3.1245	3.9666	3.8138	4.2162	4
Q53EZ4;H0Y432;Q53EZ4-2	237;77;237	Q53EZ4	Q53EZ4	Centrosomal protein of 55 kDa	CEP55	KPESEGYLQEEKQKCYNDLLASAKKDLEVER	>sp|Q53EZ4|CEP55_HUMAN Centrosomal protein of 55 kDa OS=Homo sapiens GN=CEP55 PE=1 SV=3;>tr|H0Y432|H0Y432_HUMAN Centrosomal protein of 55 kDa (Fragment) OS=Homo sapiens GN=CEP55 PE=1 SV=1;>sp|Q53EZ4-2|CEP55_HUMAN Isoform 2 of Centrosomal protein of 55 kDa	3089	1	2.9318	3.1163	3.7801	2.1971	4
Q00610-2;Q00610;A0A087WVQ6	899;899;903	Q00610-2	Q00610-2	Clathrin heavy chain 1	CLTC	IDSNNNPERFLRENPYYDSRVVGKYCEKRDP	>sp|Q00610-2|CLH1_HUMAN Isoform 2 of Clathrin heavy chain 1 OS=Homo sapiens GN=CLTC;>sp|Q00610|CLH1_HUMAN Clathrin heavy chain 1 OS=Homo sapiens GN=CLTC PE=1 SV=5;>tr|A0A087WVQ6|A0A087WVQ6_HUMAN Clathrin heavy chain OS=Homo sapiens GN=CLTC PE=1 SV=1	876	1	2.4687	5.2008	3.2708	5.5074	4
P60709;P63261;I3L4N8;Q6S8J3	218;218;209;918	P60709;P63261	P60709	Actin, cytoplasmic 1;Actin, cytoplasmic 1, N-terminally processed;Actin, cytoplasmic 2;Actin, cytoplasmic 2, N-terminally processed;POTE ankyrin domain family member E	ACTB;ACTG1;POTEE	TAEREIVRDIKEKLCYVALDFEQEMATAASS	>sp|P60709|ACTB_HUMAN Actin, cytoplasmic 1 OS=Homo sapiens GN=ACTB PE=1 SV=1;>sp|P63261|ACTG_HUMAN Actin, cytoplasmic 2 OS=Homo sapiens GN=ACTG1 PE=1 SV=1;>tr|I3L4N8|I3L4N8_HUMAN Actin, cytoplasmic 2 (Fragment) OS=Homo sapiens GN=ACTG1 PE=1 SV=8;>sp|Q6S8J3	2735	1	5.3561	5.2055	4.8555	5.1583	4
G5E9W3;Q9UKF6	640;677	G5E9W3	G5E9W3	Cleavage and polyadenylation specificity factor subunit 3	CPSF3	DESLREMVELAAQRLYEALTPVH________	>tr|G5E9W3|G5E9W3_HUMAN Cleavage and polyadenylation specific factor 3, 73kDa, isoform CRA_b OS=Homo sapiens GN=CPSF3 PE=1 SV=1;>sp|Q9UKF6|CPSF3_HUMAN Cleavage and polyadenylation specificity factor subunit 3 OS=Homo sapiens GN=CPSF3 PE=1 SV=1	1738	1	4.5985	2.8305	2.0553	2.8174	4
P60709;G5E9R0;E7EVS6;C9JZR7;P63261;I3L3I0;I3L1U9;I3L4N8;K7EM38;I3L3R2;J3KT65;C9JUM1;Q6S8J3;A5A3E0;P0CG38;Q9BYX7;P0CG39;P68133;P68032;A6NL76	91;91;91;91;91;91;91;82;91;91;91;94;791;791;791;91;754;93;93;93	P60709;P63261;P68133	P60709	Actin, cytoplasmic 1;Actin, cytoplasmic 1, N-terminally processed;Actin, cytoplasmic 2;Actin, cytoplasmic 2, N-terminally processed;POTE ankyrin domain family member E;POTE ankyrin domain family member F;POTE ankyrin domain family member I;Putative beta-actin-like protein 3;POTE ankyrin domain family member J;Actin, alpha skeletal muscle;Actin, alpha cardiac muscle 1	ACTB;ACTG1;POTEE;POTEF;POTEI;POTEKP;POTEJ;ACTA1;ACTC1	ITNWDDMEKIWHHTFYNELRVAPEEHPTLLT;VTNWDDMEKIWHHTFYNELRVAPEEHPVLLT	>sp|P60709|ACTB_HUMAN Actin, cytoplasmic 1 OS=Homo sapiens GN=ACTB PE=1 SV=1;>tr|G5E9R0|G5E9R0_HUMAN Actin, cytoplasmic 1 OS=Homo sapiens GN=ACTB PE=1 SV=1;>tr|E7EVS6|E7EVS6_HUMAN Actin, cytoplasmic 1 (Fragment) OS=Homo sapiens GN=ACTB PE=1 SV=8;>tr|C9JZR7	2734	1	6.0446	4.5157	3.9196	3.0163	4
Q9UJU6-5;H0Y5J4;Q9UJU6	121;153;224	Q9UJU6-5	Q9UJU6-5	Drebrin-like protein	DBNL	RRERELREAARREQRYQEQGGEASPQRTWEQ	>sp|Q9UJU6-5|DBNL_HUMAN Isoform 5 of Drebrin-like protein OS=Homo sapiens GN=DBNL;>tr|H0Y5J4|H0Y5J4_HUMAN Drebrin-like protein (Fragment) OS=Homo sapiens GN=DBNL PE=1 SV=1;>sp|Q9UJU6|DBNL_HUMAN Drebrin-like protein OS=Homo sapiens GN=DBNL PE=1 SV=1	1766	1	2.5588	2.101	3.9762	2.7008	4
G3V4I3;F8VNZ9;G3V327;C9JM35;P23743-2;F8W1M3;F8W1H7;P23743-3;G3V4E1;P23743	22;22;22;22;22;22;22;22;22;22	G3V4I3	G3V4I3	Diacylglycerol kinase alpha	DGKA	LISPSDFAQLQKYMEYSTKKVSDVLKLFEDG	>tr|G3V4I3|G3V4I3_HUMAN Diacylglycerol kinase alpha (Fragment) OS=Homo sapiens GN=DGKA PE=1 SV=1;>tr|F8VNZ9|F8VNZ9_HUMAN Diacylglycerol kinase alpha (Fragment) OS=Homo sapiens GN=DGKA PE=1 SV=1;>tr|G3V327|G3V327_HUMAN Diacylglycerol kinase alpha (Fragment)	1392	1	3.436	2.47	4.0085	2.8067	4
Q12959-8;Q12959-9;Q12959-5;Q12959-3;Q12959-6;A0A0C4DFT3;Q12959-4;Q12959;Q12959-7;Q12959-2;H7C166;B4E2H8;E7EQD7	283;283;348;366;399;366;366;399;399;399;208;348;399	Q12959-8	Q12959-8	Disks large homolog 1	DLG1	HEEAVTALKNTSDFVYLKVAKPTSMYMNDGY	>sp|Q12959-8|DLG1_HUMAN Isoform 8 of Disks large homolog 1 OS=Homo sapiens GN=DLG1;>sp|Q12959-9|DLG1_HUMAN Isoform 9 of Disks large homolog 1 OS=Homo sapiens GN=DLG1;>sp|Q12959-5|DLG1_HUMAN Isoform 5 of Disks large homolog 1 OS=Homo sapiens GN=DLG1;>sp|Q12	1013	1	3.5497	5.9404	3.8349	6.1558	4
Q08495-3;Q08495-4;Q08495-2;Q08495	268;253;293;293	Q08495-3	Q08495-3	Dematin	DMTN	TSLHQGTSKSSSLPAYGRTTLSRLQSTEFSP	>sp|Q08495-3|DEMA_HUMAN Isoform 3 of Dematin OS=Homo sapiens GN=DMTN;>sp|Q08495-4|DEMA_HUMAN Isoform 4 of Dematin OS=Homo sapiens GN=DMTN;>sp|Q08495-2|DEMA_HUMAN Isoform 2 of Dematin OS=Homo sapiens GN=DMTN;>sp|Q08495|DEMA_HUMAN Dematin OS=Homo sapiens GN=	2890	1	2.5557	4.8023	2.7647	5.2452	4
P50570-3;P50570-2;P50570-5;P50570-4;P50570	593;593;597;597;597	P50570-3	P50570-3	Dynamin-2	DNM2	NKHVFAIFNTEQRNVYKDLRQIELACDSQED	>sp|P50570-3|DYN2_HUMAN Isoform 3 of Dynamin-2 OS=Homo sapiens GN=DNM2;>sp|P50570-2|DYN2_HUMAN Isoform 2 of Dynamin-2 OS=Homo sapiens GN=DNM2;>sp|P50570-5|DYN2_HUMAN Isoform 5 of Dynamin-2 OS=Homo sapiens GN=DNM2;>sp|P50570-4|DYN2_HUMAN Isoform 4 of Dynami	2676	1	3.098	3.0143	4.2786	3.2258	4
Q14126	979	Q14126	Q14126	Desmoglein-2	DSG2	TERVYAPASTLVDQPYANEGTVVVTERVIQP	>sp|Q14126|DSG2_HUMAN Desmoglein-2 OS=Homo sapiens GN=DSG2 PE=1 SV=2	2974	1;2	5.6677	2.7761	6.3937	3.0503	4
F8WAW4;F1LLU7;C9JB63;O75521-2;A0A0C4DGA2;O75521	81;111;158;76;81;111	F8WAW4	F8WAW4	Enoyl-CoA delta isomerase 2, mitochondrial	ECI2	WNALGSLPKEAARQNYVDLVSSLSPSLESSS	>tr|F8WAW4|F8WAW4_HUMAN Enoyl-CoA delta isomerase 2, mitochondrial OS=Homo sapiens GN=ECI2 PE=1 SV=1;>tr|F1LLU7|F1LLU7_HUMAN Enoyl-CoA delta isomerase 2, mitochondrial OS=Homo sapiens GN=ECI2 PE=1 SV=1;>tr|C9JB63|C9JB63_HUMAN Enoyl-CoA delta isomerase 2, m	1027	1	2.9209	3.1433	3.4287	2.7809	4
F8WAW4;F1LLU7;C9JB63;O75521-2;A0A0C4DGA2;O75521;F8W6J1	36;66;113;31;36;66;66	F8WAW4	F8WAW4	Enoyl-CoA delta isomerase 2, mitochondrial	ECI2	KLLKKDPGNEVKLKLYALYKQATEGPCNMPK	>tr|F8WAW4|F8WAW4_HUMAN Enoyl-CoA delta isomerase 2, mitochondrial OS=Homo sapiens GN=ECI2 PE=1 SV=1;>tr|F1LLU7|F1LLU7_HUMAN Enoyl-CoA delta isomerase 2, mitochondrial OS=Homo sapiens GN=ECI2 PE=1 SV=1;>tr|C9JB63|C9JB63_HUMAN Enoyl-CoA delta isomerase 2, m	1026	1	5.9409	3.2972	3.5156	2.0975	4
Q9BSW2;Q9BSW2-2	141;141	Q9BSW2	Q9BSW2	EF-hand calcium-binding domain-containing protein 4B	EFCAB4B	EDAGEQVAQRHEEKVYLSRGDEDLGDMGEDE	>sp|Q9BSW2|EFC4B_HUMAN EF-hand calcium-binding domain-containing protein 4B OS=Homo sapiens GN=CRACR2A PE=1 SV=1;>sp|Q9BSW2-2|EFC4B_HUMAN Isoform 2 of EF-hand calcium-binding domain-containing protein 4B OS=Homo sapiens GN=CRACR2A	3448	1	4.1312	2.5935	4.6689	2.9595	4
Q99613-2;Q99613;B5ME19	871;881;882	Q99613-2	Q99613-2	Eukaryotic translation initiation factor 3 subunit C;Eukaryotic translation initiation factor 3 subunit C-like protein	EIF3C;EIF3CL	LVENNERVFDHKQGTYGGYFRDQKDGYRKNE	>sp|Q99613-2|EIF3C_HUMAN Isoform 2 of Eukaryotic translation initiation factor 3 subunit C OS=Homo sapiens GN=EIF3C;>sp|Q99613|EIF3C_HUMAN Eukaryotic translation initiation factor 3 subunit C OS=Homo sapiens GN=EIF3C PE=1 SV=1;>sp|B5ME19|EIFCL_HUMAN Eukary	1312	1	2.4911	2.8761	3.1056	3.2907	4
P06733;K7EM90;P13929-3;P09104-2;P13929-2;P13929;P09104;E5RI09;E5RG95;K7EPM1;K7EKN2;E5RGZ4;F5H0C8;F5H1C3	44;44;44;44;44;44;44;44;44;44;44;44;44;44	P06733	P06733	Alpha-enolase;Enolase;Beta-enolase;Gamma-enolase	ENO1;ENO3;ENO2	GLFRAAVPSGASTGIYEALELRDNDKTRYMG	>sp|P06733|ENOA_HUMAN Alpha-enolase OS=Homo sapiens GN=ENO1 PE=1 SV=2;>tr|K7EM90|K7EM90_HUMAN Alpha-enolase (Fragment) OS=Homo sapiens GN=ENO1 PE=1 SV=1;>sp|P13929-3|ENOB_HUMAN Isoform 3 of Beta-enolase OS=Homo sapiens GN=ENO3;>sp|P09104-2|ENOG_HUMAN Isofo	2254	1	2.1996	2.6971	2.0224	2.947	4
Q96TA1-2;Q96TA1	384;397	Q96TA1-2	Q96TA1-2	Niban-like protein 1	FAM129B	IDKLGEYMEKLSRLAYHPLKMQSCYEKMESL	>sp|Q96TA1-2|NIBL1_HUMAN Isoform 2 of Niban-like protein 1 OS=Homo sapiens GN=FAM129B;>sp|Q96TA1|NIBL1_HUMAN Niban-like protein 1 OS=Homo sapiens GN=FAM129B PE=1 SV=3	3404	1	2.578	2.4526	3.3681	2.1294	4
I3L2L5;C9JLW8;I3L317;I3L4Q0	36;41;41;62	I3L2L5	I3L2L5	Protein FAM195B	FAM195B	SEIFTPAHEENVRFIYEAWQGVERDLRGQVP	>tr|I3L2L5|I3L2L5_HUMAN Mapk-regulated corepressor-interacting protein 1 OS=Homo sapiens GN=MCRIP1 PE=1 SV=1;>sp|C9JLW8|MCRI1_HUMAN Mapk-regulated corepressor-interacting protein 1 OS=Homo sapiens GN=MCRIP1 PE=1 SV=1;>tr|I3L317|I3L317_HUMAN Mapk-regulated	1391	1	4.5395	3.61	3.9061	3.5343	4
A0A0A0MTJ1;Q14318-3;Q14318;Q14318-2;U3KQ64	205;205;364;365;134	A0A0A0MTJ1	A0A0A0MTJ1	Peptidyl-prolyl cis-trans isomerase FKBP8	FKBP8	LVKKHAAQRSTETALYRKMLGNPSRLPAKCP	>tr|A0A0A0MTJ1|A0A0A0MTJ1_HUMAN Peptidyl-prolyl cis-trans isomerase FKBP8 OS=Homo sapiens GN=FKBP8 PE=1 SV=1;>sp|Q14318-3|FKBP8_HUMAN Isoform 3 of Peptidyl-prolyl cis-trans isomerase FKBP8 OS=Homo sapiens GN=FKBP8;>sp|Q14318|FKBP8_HUMAN Peptidyl-prolyl cis	994	1	3.1201	2.6867	4.8056	3.5312	4
A0A140T905;A2ABJ5;A0A140T9C3;A0A140T959;A0A140T9X0;A2AB12;A2AB09;A2AB10;A0A140T9R1;O75955-2;O75955	65;128;153;153;153;223;160;223;153;175;223	A0A140T905	A0A140T905	Flotillin-1	FLOT1	EMAKAQRDYELKKAAYDIEVNTRRAQADLAY	>tr|A0A140T905|A0A140T905_HUMAN Flotillin-1 (Fragment) OS=Homo sapiens GN=FLOT1 PE=1 SV=1;>tr|A2ABJ5|A2ABJ5_HUMAN Flotillin-1 (Fragment) OS=Homo sapiens GN=FLOT1 PE=1 SV=1;>tr|A0A140T9C3|A0A140T9C3_HUMAN Flotillin-1 (Fragment) OS=Homo sapiens GN=FLOT1 PE=1	1143	1	2.4288	2.8629	3.1811	3.2453	4
P06241-3;P06241-2;P06241;P07947;J3QRU1;P12931;P12931-2	385;437;440;446;451;439;445	P06241-3;P12931	P12931	Tyrosine-protein kinase Fyn;Tyrosine-protein kinase Yes;Proto-oncogene tyrosine-protein kinase Src	FYN;YES1;SRC	GAKFPIKWTAPEAALYGRFTIKSDVWSFGIL	>sp|P06241-3|FYN_HUMAN Isoform 3 of Tyrosine-protein kinase Fyn OS=Homo sapiens GN=FYN;>sp|P06241-2|FYN_HUMAN Isoform 2 of Tyrosine-protein kinase Fyn OS=Homo sapiens GN=FYN;>sp|P06241|FYN_HUMAN Tyrosine-protein kinase Fyn OS=Homo sapiens GN=FYN PE=1 SV=3;	2253	1	3.5099	3.997	3.8207	3.8715	4
P11413;P11413-3;P11413-2	503;533;549	P11413	P11413	Glucose-6-phosphate 1-dehydrogenase	G6PD	GPTEADELMKRVGFQYEGTYKWVNPHKL___	>sp|P11413|G6PD_HUMAN Glucose-6-phosphate 1-dehydrogenase OS=Homo sapiens GN=G6PD PE=1 SV=4;>sp|P11413-3|G6PD_HUMAN Isoform 3 of Glucose-6-phosphate 1-dehydrogenase OS=Homo sapiens GN=G6PD;>sp|P11413-2|G6PD_HUMAN Isoform Long of Glucose-6-phosphate 1-dehyd	2352	1	4.9232	2.3617	3.807	2.3683	4
Q9NXN4-2;Q9NXN4	236;236	Q9NXN4-2	Q9NXN4-2	Ganglioside-induced differentiation-associated protein 2	GDAP2	LYFPRSLKEENRSLPYLPADIGNAEGEPVVP	>sp|Q9NXN4-2|GDAP2_HUMAN Isoform 2 of Ganglioside-induced differentiation-associated protein 2 OS=Homo sapiens GN=GDAP2;>sp|Q9NXN4|GDAP2_HUMAN Ganglioside-induced differentiation-associated protein 2 OS=Homo sapiens GN=GDAP2 PE=1 SV=1	3563	1	6.2596	6.8045	6.6924	7.3808	4
Q5TBH8;O15228	10;10	Q5TBH8	Q5TBH8	Dihydroxyacetone phosphate acyltransferase	GNPAT	______MESSSSSNSYFSVGPTSPSAVVLLY	>tr|Q5TBH8|Q5TBH8_HUMAN Dihydroxyacetone phosphate acyltransferase (Fragment) OS=Homo sapiens GN=GNPAT PE=1 SV=1;>sp|O15228|GNPAT_HUMAN Dihydroxyacetone phosphate acyltransferase OS=Homo sapiens GN=GNPAT PE=1 SV=1	2061	1	3.3065	8.5487	4.2689	8.2826	4
P17174-2;P17174	243;264	P17174-2	P17174-2	Aspartate aminotransferase, cytoplasmic	GOT1	FEFFCAQSFSKNFGLYNERVGNLTVVGKEPE	>sp|P17174-2|AATC_HUMAN Isoform 2 of Aspartate aminotransferase, cytoplasmic OS=Homo sapiens GN=GOT1;>sp|P17174|AATC_HUMAN Aspartate aminotransferase, cytoplasmic OS=Homo sapiens GN=GOT1 PE=1 SV=3	2437	1	2.3482	3.73	2.0399	3.6559	4
F5H0Q1;F5H234;F5GXI8;Q96N19-5;Q96N19-3;Q96N19-2;Q96N19;Q96N19-4	207;213;207;207;207;207;207;265	F5H0Q1	F5H0Q1	Integral membrane protein GPR137	GPR137	ACLCLVARRAPSTSIYLEAKGTSVCQAA___	>tr|F5H0Q1|F5H0Q1_HUMAN Integral membrane protein GPR137 (Fragment) OS=Homo sapiens GN=GPR137 PE=4 SV=8;>tr|F5H234|F5H234_HUMAN Integral membrane protein GPR137 (Fragment) OS=Homo sapiens GN=GPR137 PE=4 SV=8;>tr|F5GXI8|F5GXI8_HUMAN Integral membrane protei	1640	1	4.3041	2.8729	2.7713	3.2215	4
Q8NFJ5	347	Q8NFJ5	Q8NFJ5	Retinoic acid-induced protein 3	GPRC5A	QKEFSIPRAHAWPSPYKDYEVKKEGS_____	>sp|Q8NFJ5|RAI3_HUMAN Retinoic acid-induced protein 3 OS=Homo sapiens GN=GPRC5A PE=1 SV=2	3255	1;2	5.3727	7.3057	7.6825	5.2339	4
Q8NFJ5	300	Q8NFJ5	Q8NFJ5	Retinoic acid-induced protein 3	GPRC5A	KPQLVKKSYGVENRAYSQEEITQGFEETGDT	>sp|Q8NFJ5|RAI3_HUMAN Retinoic acid-induced protein 3 OS=Homo sapiens GN=GPRC5A PE=1 SV=2	3257	1;2;3	3.1309	6.1388	3.0248	5.8163	4
Q8NFJ5	350	Q8NFJ5	Q8NFJ5	Retinoic acid-induced protein 3	GPRC5A	FSIPRAHAWPSPYKDYEVKKEGS________	>sp|Q8NFJ5|RAI3_HUMAN Retinoic acid-induced protein 3 OS=Homo sapiens GN=GPRC5A PE=1 SV=2	3256	1;2	5.8827	6.2085	4.7275	5.0259	4
Q8NFJ5	320	Q8NFJ5	Q8NFJ5	Retinoic acid-induced protein 3	GPRC5A	ITQGFEETGDTLYAPYSTHFQLQNQPPQKEF	>sp|Q8NFJ5|RAI3_HUMAN Retinoic acid-induced protein 3 OS=Homo sapiens GN=GPRC5A PE=1 SV=2	3259	1;2	3.6219	5.7463	2.4214	5.2709	4
Q8NFJ5	317	Q8NFJ5	Q8NFJ5	Retinoic acid-induced protein 3	GPRC5A	QEEITQGFEETGDTLYAPYSTHFQLQNQPPQ	>sp|Q8NFJ5|RAI3_HUMAN Retinoic acid-induced protein 3 OS=Homo sapiens GN=GPRC5A PE=1 SV=2	3258	1;2	3.6769	4.2171	1.6639	3.9851	4
Q9NQ84;Q9NQ84-2;A0A0C4DFY5;J9JIE0	438;450;483;123	Q9NQ84	Q9NQ84	G-protein coupled receptor family C group 5 member C	GPRC5C	TPPKDGKNSQVFRNPYVWD____________	>sp|Q9NQ84|GPC5C_HUMAN G-protein coupled receptor family C group 5 member C OS=Homo sapiens GN=GPRC5C PE=1 SV=2;>sp|Q9NQ84-2|GPC5C_HUMAN Isoform 2 of G-protein coupled receptor family C group 5 member C OS=Homo sapiens GN=GPRC5C;>tr|A0A0C4DFY5|A0A0C4DFY5_H	1016	1	5.5608	5.3163	4.7925	8.2463	4
Q9NQ84;Q9NQ84-2;A0A0C4DFY5;J9JIE0;A8MXZ4	324;336;369;9;344	Q9NQ84	Q9NQ84	G-protein coupled receptor family C group 5 member C	GPRC5C	EQSYQGDMYPTRGVGYETILKEQKGQSMFVE	>sp|Q9NQ84|GPC5C_HUMAN G-protein coupled receptor family C group 5 member C OS=Homo sapiens GN=GPRC5C PE=1 SV=2;>sp|Q9NQ84-2|GPC5C_HUMAN Isoform 2 of G-protein coupled receptor family C group 5 member C OS=Homo sapiens GN=GPRC5C;>tr|A0A0C4DFY5|A0A0C4DFY5_H	1015	1	4.5646	3.6523	4.7151	3.5948	4
Q9NQ84;Q9NQ84-2;A0A0C4DFY5;J9JIE0;A8MXZ4	358;370;403;43;378	Q9NQ84	Q9NQ84	G-protein coupled receptor family C group 5 member C	GPRC5C	FSMDEPVAAKRPVSPYSGYNGQLLTSVYQPT	>sp|Q9NQ84|GPC5C_HUMAN G-protein coupled receptor family C group 5 member C OS=Homo sapiens GN=GPRC5C PE=1 SV=2;>sp|Q9NQ84-2|GPC5C_HUMAN Isoform 2 of G-protein coupled receptor family C group 5 member C OS=Homo sapiens GN=GPRC5C;>tr|A0A0C4DFY5|A0A0C4DFY5_H	1017	1;2	5.8441	8.3063	5.1553	1.499	4
P48637-2;P48637	361;472	P48637-2	P48637-2	Glutathione synthetase	GSS	ADGGVAAGVAVLDNPYPV_____________	>sp|P48637-2|GSHB_HUMAN Isoform 2 of Glutathione synthetase OS=Homo sapiens GN=GSS;>sp|P48637|GSHB_HUMAN Glutathione synthetase OS=Homo sapiens GN=GSS PE=1 SV=1	2643	1	3.608	3.0795	3.3586	2.8673	4
P53701	51	P53701	P53701	Cytochrome c-type heme lyase	HCCS	PVNTEPSGPTCEKKTYSVPAHQERAYEYVEC	>sp|P53701|CCHL_HUMAN Cytochrome c-type heme lyase OS=Homo sapiens GN=HCCS PE=1 SV=1	2701	1	5.141	3.0196	6.8358	3.356	4
P53701	61	P53701	P53701	Cytochrome c-type heme lyase	HCCS	CEKKTYSVPAHQERAYEYVECPIRGTAAENK	>sp|P53701|CCHL_HUMAN Cytochrome c-type heme lyase OS=Homo sapiens GN=HCCS PE=1 SV=1	2699	1	2.9518	2.8075	3.7516	3.4725	4
P19367-4;P19367-2;P19367;P19367-3	720;731;732;736	P19367-4	P19367-4	Hexokinase-1	HK1	CLDDIRTHYDRLVDEYSLNAGKQRYEKMISG	>sp|P19367-4|HXK1_HUMAN Isoform 4 of Hexokinase-1 OS=Homo sapiens GN=HK1;>sp|P19367-2|HXK1_HUMAN Isoform 2 of Hexokinase-1 OS=Homo sapiens GN=HK1;>sp|P19367|HXK1_HUMAN Hexokinase-1 OS=Homo sapiens GN=HK1 PE=1 SV=3;>sp|P19367-3|HXK1_HUMAN Isoform 3 of Hexok	2462	1	2.7903	2.2868	3.4867	3.8492	4
P04075;J3KPS3;H3BQN4;P04075-2;H3BMQ8;H3BUH7;H3BR04;H3BPS8	3;3;3;57;3;3;3;57	P04075	P04075	Fructose-bisphosphate aldolase A;Fructose-bisphosphate aldolase	ALDOA	_____________MPYQYPALTPEQKKELSD	>sp|P04075|ALDOA_HUMAN Fructose-bisphosphate aldolase A OS=Homo sapiens GN=ALDOA PE=1 SV=2;>tr|J3KPS3|J3KPS3_HUMAN Fructose-bisphosphate aldolase OS=Homo sapiens GN=ALDOA PE=1 SV=1;>tr|H3BQN4|H3BQN4_HUMAN Fructose-bisphosphate aldolase OS=Homo sapiens GN=A	1914	1	2.2783	2.4125	2.8635	2.4414	4
G3V159;Q9UPZ3-2;Q9UPZ3	105;105;219	G3V159	G3V159	Hermansky-Pudlak syndrome 5 protein	HPS5	REKFWKIGNKERDGEYGACFFPGRCSGGQQP	>tr|G3V159|G3V159_HUMAN Hermansky-Pudlak syndrome 5 protein OS=Homo sapiens GN=HPS5 PE=1 SV=1;>sp|Q9UPZ3-2|HPS5_HUMAN Isoform 2 of Hermansky-Pudlak syndrome 5 protein OS=Homo sapiens GN=HPS5;>sp|Q9UPZ3|HPS5_HUMAN Hermansky-Pudlak syndrome 5 protein OS=Homo	1716	1	5.9338	5.0512	6.306	5.5132	4
Q86YV9	410	Q86YV9	Q86YV9	Hermansky-Pudlak syndrome 6 protein	HPS6	ELPSAKDLVFEEACGYYQRRSLRGAQLTPEE	>sp|Q86YV9|HPS6_HUMAN Hermansky-Pudlak syndrome 6 protein OS=Homo sapiens GN=HPS6 PE=1 SV=1	3202	1	4.4555	5.2208	4.5139	5.5567	4
Q92835-2;Q92835;Q92835-3;H0Y5Q9;H7C403	914;915;702;536;37	Q92835-2	Q92835-2	Phosphatidylinositol 3,4,5-trisphosphate 5-phosphatase 1	INPP5D	PPCSGSSITEIINPNYMGVGPFGPPMPLHVK	>sp|Q92835-2|SHIP1_HUMAN Isoform 2 of Phosphatidylinositol 3,4,5-trisphosphate 5-phosphatase 1 OS=Homo sapiens GN=INPP5D;>sp|Q92835|SHIP1_HUMAN Phosphatidylinositol 3,4,5-trisphosphate 5-phosphatase 1 OS=Homo sapiens GN=INPP5D PE=1 SV=2;>sp|Q92835-3|SHIP1_	3312	1	4.4065	3.2347	1.2517	2.8339	3
O15357;O15357-2;A0A0A0MTP6	986;744;920	O15357	O15357	Phosphatidylinositol 3,4,5-trisphosphate 5-phosphatase 2	INPPL1	GVAAPPPKNSFNNPAYYVLEGVPHQLLPPEP	>sp|O15357|SHIP2_HUMAN Phosphatidylinositol 3,4,5-trisphosphate 5-phosphatase 2 OS=Homo sapiens GN=INPPL1 PE=1 SV=2;>sp|O15357-2|SHIP2_HUMAN Isoform 2 of Phosphatidylinositol 3,4,5-trisphosphate 5-phosphatase 2 OS=Homo sapiens GN=INPPL1;>tr|A0A0A0MTP6|A0A0	2068	1;2	2.2029	2.4365	2.3125	1.9777	3
Q15058	1023	Q15058	Q15058	Kinesin-like protein KIF14	KIF14	IEELEKAKQHLEQEIYVNKKRLEMETLATKQ	>sp|Q15058|KIF14_HUMAN Kinesin-like protein KIF14 OS=Homo sapiens GN=KIF14 PE=1 SV=1	3031	1	2.4014	2.5407	1.0336	2.1544	3
Q96L93-5;Q96L93-6;Q96L93-4;Q96L93;Q96L93-2	923;1079;1079;1079;1079	Q96L93-5	Q96L93-5	Kinesin-like protein KIF16B	KIF16B	QERLEYEIQQLKQKIYEVDGVQKDHHGTLEG	>sp|Q96L93-5|KI16B_HUMAN Isoform 4 of Kinesin-like protein KIF16B OS=Homo sapiens GN=KIF16B;>sp|Q96L93-6|KI16B_HUMAN Isoform 5 of Kinesin-like protein KIF16B OS=Homo sapiens GN=KIF16B;>sp|Q96L93-4|KI16B_HUMAN Isoform 3 of Kinesin-like protein KIF16B OS=Hom	3373	1	3.0957	1.9911	3.2503	2.1763	3
Q6IAA8	140	Q6IAA8	Q6IAA8	Ragulator complex protein LAMTOR1	LAMTOR1	PFSDLQQVSRIAAYAYSALSQIRVDAKEELV	>sp|Q6IAA8|LTOR1_HUMAN Ragulator complex protein LAMTOR1 OS=Homo sapiens GN=LAMTOR1 PE=1 SV=2	3144	1;2	6.9398	3.9326	6.4035	1.994	3
Q6IAA8;H0YFI1;F5H479;F5GX19;F5H3Y3	40;27;40;40;40	Q6IAA8	Q6IAA8	Ragulator complex protein LAMTOR1	LAMTOR1	PSSPPTKALNGAEPNYHSLPSARTDEQALLS	>sp|Q6IAA8|LTOR1_HUMAN Ragulator complex protein LAMTOR1 OS=Homo sapiens GN=LAMTOR1 PE=1 SV=2;>tr|H0YFI1|H0YFI1_HUMAN Ragulator complex protein LAMTOR1 (Fragment) OS=Homo sapiens GN=LAMTOR1 PE=1 SV=1;>tr|F5H479|F5H479_HUMAN Ragulator complex protein LAMTOR	3142	1	4.1251	2.238	1.67	2.1833	3
C9JXK9;C9JUT4;A0A087WZF1;Q93052	138;301;279;301	C9JXK9	C9JXK9	Lipoma-preferred partner	LPP	GYGYAPNQGRYYEGYYAAGPGYGGRNDSDPT	>tr|C9JXK9|C9JXK9_HUMAN Lipoma-preferred partner (Fragment) OS=Homo sapiens GN=LPP PE=1 SV=1;>tr|C9JUT4|C9JUT4_HUMAN LIM domain containing preferred translocation partner in lipoma, isoform CRA_e OS=Homo sapiens GN=LPP PE=1 SV=1;>tr|A0A087WZF1|A0A087WZF1_H	929	1	5.5217	1.2488	5.0582	3.5505	3
Q96AG4	203	Q96AG4	Q96AG4	Leucine-rich repeat-containing protein 59	LRRC59	RKREKAEEKERRRKEYDALKAAKREQEKKPK	>sp|Q96AG4|LRC59_HUMAN Leucine-rich repeat-containing protein 59 OS=Homo sapiens GN=LRRC59 PE=1 SV=1	3343	1	1.8699	3.5264	2.3572	4.0778	3
O95297-4;O95297-2;O95297	117;240;241	O95297-4	O95297-4	Myelin protein zero-like protein 1	MPZL1	LVKSLPSGSHQGPVIYAQLDHSGGHHSDKIN	>sp|O95297-4|MPZL1_HUMAN Isoform 4 of Myelin protein zero-like protein 1 OS=Homo sapiens GN=MPZL1;>sp|O95297-2|MPZL1_HUMAN Isoform 2 of Myelin protein zero-like protein 1 OS=Homo sapiens GN=MPZL1;>sp|O95297|MPZL1_HUMAN Myelin protein zero-like protein 1 OS	2176	1	2.3156	6.9746	1.4141	4.9573	3
J3KRL6;O94916-2;O94916;O94916-4;O94916-5	44;220;296;314;314	J3KRL6	J3KRL6	Nuclear factor of activated T-cells 5	NFAT5	ELKIVVQPETQHRARYLTEGSRGSVKDRTQQ	>tr|J3KRL6|J3KRL6_HUMAN Nuclear factor of-activated T-cells 5 (Fragment) OS=Homo sapiens GN=NFAT5 PE=1 SV=1;>sp|O94916-2|NFAT5_HUMAN Isoform A of Nuclear factor of activated T-cells 5 OS=Homo sapiens GN=NFAT5;>sp|O94916|NFAT5_HUMAN Nuclear factor of activa	1923	1	1.6934	4.5437	2.8702	4.2679	3
Q96CV9-3;Q96CV9-2;Q96CV9	299;350;356	Q96CV9-3	Q96CV9-3	Optineurin	OPTN	NSAIPSELNEKQELVYTNKKLELQVESMLSE	>sp|Q96CV9-3|OPTN_HUMAN Isoform 3 of Optineurin OS=Homo sapiens GN=OPTN;>sp|Q96CV9-2|OPTN_HUMAN Isoform 2 of Optineurin OS=Homo sapiens GN=OPTN;>sp|Q96CV9|OPTN_HUMAN Optineurin OS=Homo sapiens GN=OPTN PE=1 SV=2	3354	1	2.145	3.1746	1.933	3.1264	3
O00264	113	O00264	O00264	Membrane-associated progesterone receptor component 1	PGRMC1	FDVTKGRKFYGPEGPYGVFAGRDASRGLATF	>sp|O00264|PGRC1_HUMAN Membrane-associated progesterone receptor component 1 OS=Homo sapiens GN=PGRMC1 PE=1 SV=3	2018	1	2.5835	1.3441	2.8922	2.0378	3
Q9NRX4	125	Q9NRX4	Q9NRX4	14 kDa phosphohistidine phosphatase	PHPT1	KAKYPDYEVTWANDGY_______________	>sp|Q9NRX4|PHP14_HUMAN 14 kDa phosphohistidine phosphatase OS=Homo sapiens GN=PHPT1 PE=1 SV=1	3544	1	1.5879	2.5261	2.8366	3.3111	3
P42356	1154	P42356	P42356	Phosphatidylinositol 4-kinase alpha	PI4KA	FMASLNLRNRYAGEVYGMIRFSGTTGQMSDL	>sp|P42356|PI4KA_HUMAN Phosphatidylinositol 4-kinase alpha OS=Homo sapiens GN=PI4KA PE=1 SV=4	2618	1	1.2068	2.6883	2.8794	3.7177	3
Q15149-4;Q15149-7;Q15149-8;Q15149-9;Q15149-5;Q15149-6;Q15149-3;Q15149-2;Q15149	4380;4348;4358;4366;4380;4384;4403;4407;4517	Q15149-4	Q15149-4	Plectin	PLEC	KTKMSAAQALKKGWLYYEAGQRFLEVQYLTG	>sp|Q15149-4|PLEC_HUMAN Isoform 4 of Plectin OS=Homo sapiens GN=PLEC;>sp|Q15149-7|PLEC_HUMAN Isoform 7 of Plectin OS=Homo sapiens GN=PLEC;>sp|Q15149-8|PLEC_HUMAN Isoform 8 of Plectin OS=Homo sapiens GN=PLEC;>sp|Q15149-9|PLEC_HUMAN Isoform 9 of Plectin OS=H	3041	1	2.5443	3.3403	1.8829	3.4071	3
H0Y8J0;Q08752	16;323	H0Y8J0	H0Y8J0	Peptidyl-prolyl cis-trans isomerase D	PPID	KALYRRAQGWQGLKEYDQALADLKKAQGIAP	>tr|H0Y8J0|H0Y8J0_HUMAN Peptidyl-prolyl cis-trans isomerase D (Fragment) OS=Homo sapiens GN=PPID PE=1 SV=1;>sp|Q08752|PPID_HUMAN Peptidyl-prolyl cis-trans isomerase D OS=Homo sapiens GN=PPID PE=1 SV=3	1770	1	2.4474	3.3523	2.0127	1.7622	3
Q05655;Q05655-2	313;313	Q05655	Q05655	Protein kinase C delta type;Protein kinase C delta type regulatory subunit;Protein kinase C delta type catalytic subunit	PRKCD	ASRRSDSASSEPVGIYQGFEKKTGVAGEDMQ	>sp|Q05655|KPCD_HUMAN Protein kinase C delta type OS=Homo sapiens GN=PRKCD PE=1 SV=2;>sp|Q05655-2|KPCD_HUMAN Isoform 2 of Protein kinase C delta type OS=Homo sapiens GN=PRKCD	2868	1;2	4.6789	2.4976	3.7642	1.9553	3
E5RFX7;E5RG77;O94903	17;69;69	E5RFX7	E5RFX7	Proline synthase co-transcribed bacterial homolog protein	PROSC	VIEAYGHGQRTFGENYVQELLEKASNPKILS	>tr|E5RFX7|E5RFX7_HUMAN Pyridoxal phosphate-binding protein (Fragment) OS=Homo sapiens GN=PLPBP PE=1 SV=1;>tr|E5RG77|E5RG77_HUMAN Pyridoxal phosphate-binding protein (Fragment) OS=Homo sapiens GN=PLPBP PE=1 SV=1;>sp|O94903|PROSC_HUMAN Proline synthase co-t	1482	1	3.0501	1.7474	3.4593	2.0508	3
Q6P2Q9	2091	Q6P2Q9	Q6P2Q9	Pre-mRNA-processing-splicing factor 8	PRPF8	RAISAANLHLRTNHIYVSSDDIKETGYTYIL	>sp|Q6P2Q9|PRP8_HUMAN Pre-mRNA-processing-splicing factor 8 OS=Homo sapiens GN=PRPF8 PE=1 SV=2	3151	1	3.4448	5.9871	1.9082	6.0147	3
Q9Y520-3;Q9Y520-6;Q9Y520-4;E7EPN9;Q9Y520-5;Q9Y520;Q9Y520-7;Q9Y520-2	985;985;985;987;985;985;987;742	Q9Y520-3	Q9Y520-3	Protein PRRC2C	PRRC2C	EGFIRSSEGPKPEKVYKSKSETRWGPRPSSN	>sp|Q9Y520-3|PRC2C_HUMAN Isoform 3 of Protein PRRC2C OS=Homo sapiens GN=PRRC2C;>sp|Q9Y520-6|PRC2C_HUMAN Isoform 6 of Protein PRRC2C OS=Homo sapiens GN=PRRC2C;>sp|Q9Y520-4|PRC2C_HUMAN Isoform 4 of Protein PRRC2C OS=Homo sapiens GN=PRRC2C;>tr|E7EPN9|E7EPN9_H	1505	1	1.0041	3.6588	2.0307	2.6989	3
O00232-2;O00232	117;137	O00232-2	O00232-2	26S proteasome non-ATPase regulatory subunit 12	PSMD12	LRLIDTLRMVTEGKIYVEIERARLTKTLATI	>sp|O00232-2|PSD12_HUMAN Isoform 2 of 26S proteasome non-ATPase regulatory subunit 12 OS=Homo sapiens GN=PSMD12;>sp|O00232|PSD12_HUMAN 26S proteasome non-ATPase regulatory subunit 12 OS=Homo sapiens GN=PSMD12 PE=1 SV=3	2016	1	1.8996	5.234	2.5887	3.3944	3
Q05397-7;Q05397;H0YBP1;E7ESA6;E9PEI4;H0YB16;H0YBZ1;Q05397-6;B4DWJ1	815;861;826;905;489;533;559;169;171	Q05397-7	Q05397-7	Focal adhesion kinase 1	PTK2	REDGSLQGPIGNQHIYQPVGKPDPAAPPKKP	>sp|Q05397-7|FAK1_HUMAN Isoform 7 of Focal adhesion kinase 1 OS=Homo sapiens GN=PTK2;>sp|Q05397|FAK1_HUMAN Focal adhesion kinase 1 OS=Homo sapiens GN=PTK2 PE=1 SV=2;>tr|H0YBP1|H0YBP1_HUMAN Focal adhesion kinase 1 (Fragment) OS=Homo sapiens GN=PTK2 PE=1 SV=	2857	1	2.8595	7.1848	1.7987	4.6143	3
P11216	76	P11216	P11216	Glycogen phosphorylase, brain form	PYGB	RDHLVGRWIRTQQHYYERDPKRIYYLSLEFY	>sp|P11216|PYGB_HUMAN Glycogen phosphorylase, brain form OS=Homo sapiens GN=PYGB PE=1 SV=5	2345	1	1.6172	2.6357	2.2882	3.2807	3
A0A087WZ85;A0A0A0MSX4;Q9Y6N7-5;A0A087WTM1;Q9Y6N7-4;Q9Y6N7-3;Q9Y6N7;Q9Y6N7-2;Q9Y6N7-6	815;812;896;896;893;896;932;936;896	A0A087WZ85	A0A087WZ85	Roundabout homolog 1	ROBO1	WLYRHRKKRNGLTSTYAGIRKVTYQRGGEAV	>tr|A0A087WZ85|A0A087WZ85_HUMAN Roundabout homolog 1 OS=Homo sapiens GN=ROBO1 PE=1 SV=1;>tr|A0A0A0MSX4|A0A0A0MSX4_HUMAN Roundabout homolog 1 OS=Homo sapiens GN=ROBO1 PE=1 SV=1;>sp|Q9Y6N7-5|ROBO1_HUMAN Isoform 5 of Roundabout homolog 1 OS=Homo sapiens GN=RO	835	1	4.0603	1.8258	4.1198	2.4552	3
O15027-2;O15027-4;O15027-3;O15027;O15027-5;F1T0I1;J3KNL6	813;813;813;813;813;991;991	O15027-2	O15027-2	Protein transport protein Sec16A	SEC16A	PDGNKANHSSHQEDTYGALDFTLSRTLENPV	>sp|O15027-2|SC16A_HUMAN Isoform 2 of Protein transport protein Sec16A OS=Homo sapiens GN=SEC16A;>sp|O15027-4|SC16A_HUMAN Isoform 4 of Protein transport protein Sec16A OS=Homo sapiens GN=SEC16A;>sp|O15027-3|SC16A_HUMAN Isoform 3 of Protein transport protei	1628	1	3.0731	5.9078	1.8366	5.4727	3
P61619-3;P61619;B4DR61	156;276;282	P61619-3	P61619-3	Protein transport protein Sec61 subunit alpha isoform 1	SEC61A1	FRVDLPIKSARYRGQYNTYPIKLFYTSNIPI	>sp|P61619-3|S61A1_HUMAN Isoform 3 of Protein transport protein Sec61 subunit alpha isoform 1 OS=Homo sapiens GN=SEC61A1;>sp|P61619|S61A1_HUMAN Protein transport protein Sec61 subunit alpha isoform 1 OS=Homo sapiens GN=SEC61A1 PE=1 SV=2;>tr|B4DR61|B4DR61_H	1296	1	3.2351	2.6045	2.9852	1.4417	3
Q15427	16	Q15427	Q15427	Splicing factor 3B subunit 4	SF3B4	MAAGPISERNQDATVYVGGLDEKVSEPLLWE	>sp|Q15427|SF3B4_HUMAN Splicing factor 3B subunit 4 OS=Homo sapiens GN=SF3B4 PE=1 SV=1	3065	1	1.5531	2.1058	3.0567	3.1689	3
Q9BRG2-2;Q9BRG2	109;231	Q9BRG2-2	Q9BRG2-2	SH2 domain-containing protein 3A	SH2D3A	TPSFELPDASERPPTYCELVPRVPSVQGTSP	>sp|Q9BRG2-2|SH23A_HUMAN Isoform 2 of SH2 domain-containing protein 3A OS=Homo sapiens GN=SH2D3A;>sp|Q9BRG2|SH23A_HUMAN SH2 domain-containing protein 3A OS=Homo sapiens GN=SH2D3A PE=1 SV=1	3442	2	3.1931	3.7274	1.04	3.5287	3
P34897-3;P34897;P34897-2;H0YIZ0;G3V2Y4	271;292;282;92;131	P34897-3	P34897-3	Serine hydroxymethyltransferase, mitochondrial;Serine hydroxymethyltransferase	SHMT2	TTHKTLRGARSGLIFYRKGVKAVDPKTGREI	>sp|P34897-3|GLYM_HUMAN Isoform 3 of Serine hydroxymethyltransferase, mitochondrial OS=Homo sapiens GN=SHMT2;>sp|P34897|GLYM_HUMAN Serine hydroxymethyltransferase, mitochondrial OS=Homo sapiens GN=SHMT2 PE=1 SV=3;>sp|P34897-2|GLYM_HUMAN Isoform 2 of Serine	2581	1	1.4962	3.0981	1.7674	3.6378	3
B6ZDF2;H7BYB7;Q8N697	126;212;266	B6ZDF2	B6ZDF2	Solute carrier family 15 member 4	SLC15A4	PPDGSAFTDMFKILTYSCCSQKRSGERQSNG	>tr|B6ZDF2|B6ZDF2_HUMAN Solute carrier family 15 member 4 (Fragment) OS=Homo sapiens GN=SLC15A4 PE=1 SV=4;>tr|H7BYB7|H7BYB7_HUMAN Solute carrier family 15 member 4 (Fragment) OS=Homo sapiens GN=SLC15A4 PE=1 SV=1;>sp|Q8N697|S15A4_HUMAN Solute carrier family	1313	1	2.0768	2.2314	1.889	2.2574	3
O60264	413	O60264	O60264	SWI/SNF-related matrix-associated actin-dependent regulator of chromatin subfamily A member 5	SMARCA5	ADVEKSLPPKKEVKIYVGLSKMQREWYTRIL	>sp|O60264|SMCA5_HUMAN SWI/SNF-related matrix-associated actin-dependent regulator of chromatin subfamily A member 5 OS=Homo sapiens GN=SMARCA5 PE=1 SV=1	2107	1	3.5525	3.0309	4.3832	1.8831	3
Q07617	660	Q07617	Q07617	Sperm-associated antigen 1	SPAG1	KYSECLKINNKECAIYTNRALCYLKLCQFEE	>sp|Q07617|SPAG1_HUMAN Sperm-associated antigen 1 OS=Homo sapiens GN=SPAG1 PE=1 SV=3	2880	1	1.81	3.4876	2.9182	4.1542	3
O60271-5;O60271-3;O60271-4;O60271-2;A0A087X2D8;O60271;Q9UPT6-2;E9PFH7;Q9UPT6;A0A087WYG2	138;138;138;138;138;138;143;143;143;143	O60271-5	O60271-5	C-Jun-amino-terminal kinase-interacting protein 4;C-Jun-amino-terminal kinase-interacting protein 3	SPAG9;MAPK8IP3	SLESQTRQLELKAKNYADQISRLEEREAELK	>sp|O60271-5|JIP4_HUMAN Isoform 5 of C-Jun-amino-terminal kinase-interacting protein 4 OS=Homo sapiens GN=SPAG9;>sp|O60271-3|JIP4_HUMAN Isoform 3 of C-Jun-amino-terminal kinase-interacting protein 4 OS=Homo sapiens GN=SPAG9;>sp|O60271-4|JIP4_HUMAN Isoform	958	1	1.689	4.5839	3.0811	4.619	3
A6NMU3;Q92783-2;Q92783	108;219;219	A6NMU3	A6NMU3	Signal transducing adapter molecule 1	STAM	LLTNHQHEGRKVRAIYDFEAAEDNELTFKAG	>tr|A6NMU3|A6NMU3_HUMAN Signal transducing adapter molecule 1 (Fragment) OS=Homo sapiens GN=STAM PE=1 SV=2;>sp|Q92783-2|STAM1_HUMAN Isoform 2 of Signal transducing adapter molecule 1 OS=Homo sapiens GN=STAM;>sp|Q92783|STAM1_HUMAN Signal transducing adapter	1206	1	1.2651	3.5501	3.0309	3.1177	3
Q14849-2;Q14849-3;Q14849;J3QLM1	279;297;297;271	Q14849-2	Q14849-2	StAR-related lipid transfer protein 3	STARD3	TFILKTFLPCPAELVYQEVILQPERMVLWNK	>sp|Q14849-2|STAR3_HUMAN Isoform 2 of StAR-related lipid transfer protein 3 OS=Homo sapiens GN=STARD3;>sp|Q14849-3|STAR3_HUMAN Isoform 3 of StAR-related lipid transfer protein 3 OS=Homo sapiens GN=STARD3;>sp|Q14849|STAR3_HUMAN StAR-related lipid transfer p	1958	1	3.0417	2.7947	1.1628	2.8111	3
E9PNS3;F2Z2Y8;Q9H0E2	13;13;13	E9PNS3	E9PNS3	Toll-interacting protein	TOLLIP	___MATTVSTQRGPVYIGELPQDFLRITPTQ	>tr|E9PNS3|E9PNS3_HUMAN Toll-interacting protein OS=Homo sapiens GN=TOLLIP PE=1 SV=1;>tr|F2Z2Y8|F2Z2Y8_HUMAN Toll-interacting protein OS=Homo sapiens GN=TOLLIP PE=1 SV=1;>sp|Q9H0E2|TOLIP_HUMAN Toll-interacting protein OS=Homo sapiens GN=TOLLIP PE=1 SV=1	1614	1	2.6354	2.0888	3.107	1.4086	3
P22314-2;P22314;Q5JRR9;Q5JRS0;Q5JRS1;Q5JRS3;Q5JRS2	20;60;60;74;74;111;111	P22314-2	P22314-2	Ubiquitin-like modifier-activating enzyme 1	UBA1	GSEADIDEGLYSRQLYVLGHEAMKRLQTSSV	>sp|P22314-2|UBA1_HUMAN Isoform 2 of Ubiquitin-like modifier-activating enzyme 1 OS=Homo sapiens GN=UBA1;>sp|P22314|UBA1_HUMAN Ubiquitin-like modifier-activating enzyme 1 OS=Homo sapiens GN=UBA1 PE=1 SV=3;>tr|Q5JRR9|Q5JRR9_HUMAN Ubiquitin-like modifier-act	2477	1	1.3244	2.0043	3.758	3.1025	3
P68036-2;P68036;P68036-3;A0A1B0GUS4	115;147;205;147	P68036-2	P68036-2	Ubiquitin-conjugating enzyme E2 L3	UBE2L3	DRKKFCKNAEEFTKKYGEKRPVD________	>sp|P68036-2|UB2L3_HUMAN Isoform 2 of Ubiquitin-conjugating enzyme E2 L3 OS=Homo sapiens GN=UBE2L3;>sp|P68036|UB2L3_HUMAN Ubiquitin-conjugating enzyme E2 L3 OS=Homo sapiens GN=UBE2L3 PE=1 SV=1;>sp|P68036-3|UB2L3_HUMAN Isoform 3 of Ubiquitin-conjugating enz	2804	1	2.4981	1.176	4.0048	2.3318	3
Q9UHR4	163	Q9UHR4	Q9UHR4	Brain-specific angiogenesis inhibitor 1-associated protein 2-like protein 1	BAIAP2L1	QGSRNALKYEHKEIEYVETVTSRQSEIQKFI	>sp|Q9UHR4|BI2L1_HUMAN Brain-specific angiogenesis inhibitor 1-associated protein 2-like protein 1 OS=Homo sapiens GN=BAIAP2L1 PE=1 SV=2	3603	1	1.1189	3.6281	2.087	3.7875	3
G8JLQ3;P78537-2;P78537	66;116;144	G8JLQ3	G8JLQ3	Biogenesis of lysosome-related organelles complex 1 subunit 1	BLOC1S1	IELDMRTIATALEYVYKGQLQSAPS______	>tr|G8JLQ3|G8JLQ3_HUMAN Biogenesis of lysosome-related organelles complex 1 subunit 1 OS=Homo sapiens GN=BLOC1S1 PE=1 SV=1;>sp|P78537-2|BL1S1_HUMAN Isoform 2 of Biogenesis of lysosome-related organelles complex 1 subunit 1 OS=Homo sapiens GN=BLOC1S1;>sp|P7	1744	1	2.1151	1.9301	2.6918	3.4256	3
P17655	66	P17655	P17655	Calpain-2 catalytic subunit	CAPN2	FPAIPSALGFKELGPYSSKTRGIEWKRPTEI	>sp|P17655|CAN2_HUMAN Calpain-2 catalytic subunit OS=Homo sapiens GN=CAPN2 PE=1 SV=6	2438	1	1.7327	3.7955	2.2207	3.692	3
A0A0U1RR39;A0A1B0GW38;A0A0U1RQX8;P22681	630;672;674;674	A0A0U1RR39	A0A0U1RR39	E3 ubiquitin-protein ligase CBL	CBL	CDHPKIKPSSSANAIYSLAARPLPVPKLPPG	>tr|A0A0U1RR39|A0A0U1RR39_HUMAN E3 ubiquitin-protein ligase CBL OS=Homo sapiens GN=CBL PE=1 SV=1;>tr|A0A1B0GW38|A0A1B0GW38_HUMAN E3 ubiquitin-protein ligase CBL (Fragment) OS=Homo sapiens GN=CBL PE=1 SV=1;>tr|A0A0U1RQX8|A0A0U1RQX8_HUMAN E3 ubiquitin-protei	1138	1	2.0662	2.2144	2.0532	1.0547	3
P50990-2;P50990;H7C4C8	11;30;22	P50990-2	P50990-2	T-complex protein 1 subunit theta	CCT8	_____MHFSGLEEAVYRNIQACKELAQTTRT	>sp|P50990-2|TCPQ_HUMAN Isoform 2 of T-complex protein 1 subunit theta OS=Homo sapiens GN=CCT8;>sp|P50990|TCPQ_HUMAN T-complex protein 1 subunit theta OS=Homo sapiens GN=CCT8 PE=1 SV=4;>tr|H7C4C8|H7C4C8_HUMAN T-complex protein 1 subunit theta (Fragment) OS	2677	1	5.1946	2.3966	2.5038	1.6252	3
P24666-3;P24666-2;P24666	109;143;143	P24666-3	P24666-3	Low molecular weight phosphotyrosine protein phosphatase	ACP1	IEDPYYGNDSDFETVYQQCVRCCRAFLEKAH	>sp|P24666-3|PPAC_HUMAN Isoform 3 of Low molecular weight phosphotyrosine protein phosphatase OS=Homo sapiens GN=ACP1;>sp|P24666-2|PPAC_HUMAN Isoform 2 of Low molecular weight phosphotyrosine protein phosphatase OS=Homo sapiens GN=ACP1;>sp|P24666|PPAC_HUMA	2509	1	2.1878	4.5008	1.1049	3.7087	3
Q9ULV4;Q9ULV4-2;Q9ULV4-3;B4E3S0	301;307;354;196	Q9ULV4	Q9ULV4	Coronin-1C;Coronin	CORO1C	GDSSIRYFEITDESPYVHYLNTFSSKEPQRG	>sp|Q9ULV4|COR1C_HUMAN Coronin-1C OS=Homo sapiens GN=CORO1C PE=1 SV=1;>sp|Q9ULV4-2|COR1C_HUMAN Isoform 2 of Coronin-1C OS=Homo sapiens GN=CORO1C;>sp|Q9ULV4-3|COR1C_HUMAN Isoform 3 of Coronin-1C OS=Homo sapiens GN=CORO1C;>tr|B4E3S0|B4E3S0_HUMAN Coronin OS=H	3617	1	3.8956	3.4235	1.6137	2.9224	3
P41240;H3BN15;H3BUM9	18;18;18	P41240	P41240	Tyrosine-protein kinase CSK	CSK	AIQAAWPSGTECIAKYNFHGTAEQDLPFCKG	>sp|P41240|CSK_HUMAN Tyrosine-protein kinase CSK OS=Homo sapiens GN=CSK PE=1 SV=1;>tr|H3BN15|H3BN15_HUMAN Tyrosine-protein kinase CSK (Fragment) OS=Homo sapiens GN=CSK PE=1 SV=8;>tr|H3BUM9|H3BUM9_HUMAN Tyrosine-protein kinase CSK (Fragment) OS=Homo sapiens	2611	1	5.9662	2.906	4.5612	1.2857	3
P12814-2;P12814;P12814-3;P12814-4;H9KV75;G3V2N5;G3V2W4;G3V2X9	193;193;193;193;128;172;128;128	P12814-2	P12814-2	Alpha-actinin-1	ACTN1	GFCALIHRHRPELIDYGKLRKDDPLTNLNTA	>sp|P12814-2|ACTN1_HUMAN Isoform 2 of Alpha-actinin-1 OS=Homo sapiens GN=ACTN1;>sp|P12814|ACTN1_HUMAN Alpha-actinin-1 OS=Homo sapiens GN=ACTN1 PE=1 SV=2;>sp|P12814-3|ACTN1_HUMAN Isoform 3 of Alpha-actinin-1 OS=Homo sapiens GN=ACTN1;>sp|P12814-4|ACTN1_HUMAN	2364	1	2.8671	2.7084	2.0507	1.6993	3
P07108;P07108-3;B8ZWD1;P07108-2;P07108-6;P07108-4;A0A0A0MTI5;P07108-5	29;30;39;46;29;71;85;90	P07108	P07108	Acyl-CoA-binding protein	DBI	RHLKTKPSDEEMLFIYGHYKQATVGDINTER	>sp|P07108|ACBP_HUMAN Acyl-CoA-binding protein OS=Homo sapiens GN=DBI PE=1 SV=2;>sp|P07108-3|ACBP_HUMAN Isoform 3 of Acyl-CoA-binding protein OS=Homo sapiens GN=DBI;>tr|B8ZWD1|B8ZWD1_HUMAN Acyl-CoA-binding protein OS=Homo sapiens GN=DBI PE=1 SV=1;>sp|P0710	993	1	4.9938	4.0851	3.1168	1.591	3
X6RA56;X6RCK5;O75935-3;A0A0A0MRV8;X6RLR1;O75935-2;O75935	72;65;72;72;72;72;72	X6RA56	X6RA56	Dynactin subunit 3	DCTN3	LYKKIEDLIKYLDPEYIDRIAIPDASKLQFI	>tr|X6RA56|X6RA56_HUMAN Dynactin subunit 3 OS=Homo sapiens GN=DCTN3 PE=1 SV=1;>tr|X6RCK5|X6RCK5_HUMAN Dynactin subunit 3 (Fragment) OS=Homo sapiens GN=DCTN3 PE=1 SV=1;>sp|O75935-3|DCTN3_HUMAN Isoform 3 of Dynactin subunit 3 OS=Homo sapiens GN=DCTN3;>tr|A0A	978	1	1.829	3.0553	2.4087	3.3171	3
H3BPN2;H3BSA6;Q9H773	8;30;129	H3BPN2	H3BPN2	dCTP pyrophosphatase 1	DCTPP1	________MDINRRRYPAHLARSSSRKYTEL	>tr|H3BPN2|H3BPN2_HUMAN dCTP pyrophosphatase 1 OS=Homo sapiens GN=DCTPP1 PE=1 SV=2;>tr|H3BSA6|H3BSA6_HUMAN dCTP pyrophosphatase 1 OS=Homo sapiens GN=DCTPP1 PE=1 SV=1;>sp|Q9H773|DCTP1_HUMAN dCTP pyrophosphatase 1 OS=Homo sapiens GN=DCTPP1 PE=1 SV=1	1826	1	1.4745	2.5542	2.361	2.4399	3
P15924;P15924-2;P15924-3	1065;1065;1065	P15924	P15924	Desmoplakin	DSP	ENCNKNKFLDQNLQKYQAECSQFKAKLASLE	>sp|P15924|DESP_HUMAN Desmoplakin OS=Homo sapiens GN=DSP PE=1 SV=3;>sp|P15924-2|DESP_HUMAN Isoform DPII of Desmoplakin OS=Homo sapiens GN=DSP;>sp|P15924-3|DESP_HUMAN Isoform DSPIa of Desmoplakin OS=Homo sapiens GN=DSP	2423	1	3.0764	2.0291	3.2086	1.9204	3
M0QZW4;M0R248;Q13011	149;146;149	M0QZW4	M0QZW4	Delta(3,5)-Delta(2,4)-dienoyl-CoA isomerase, mitochondrial	ECH1	DVARISWYLRDIITRYQETFNVIERCPKPVI	>tr|M0QZW4|M0QZW4_HUMAN Delta(3,5)-Delta(2,4)-dienoyl-CoA isomerase, mitochondrial (Fragment) OS=Homo sapiens GN=ECH1 PE=1 SV=1;>tr|M0R248|M0R248_HUMAN Delta(3,5)-Delta(2,4)-dienoyl-CoA isomerase, mitochondrial (Fragment) OS=Homo sapiens GN=ECH1 PE=1 SV=1;	2003		1.7066	2.848	2.042	2.139	3
X6RAC9;A6NJH9;P47813;O14602	78;89;106;106	X6RAC9	X6RAC9	Eukaryotic translation initiation factor 1A, X-chromosomal;Eukaryotic translation initiation factor 1A, Y-chromosomal	EIF1AY;EIF1AX	VILKYNADEARSLKAYGELPEHAKINETDTF	>tr|X6RAC9|X6RAC9_HUMAN Eukaryotic translation initiation factor 1A, X-chromosomal OS=Homo sapiens GN=EIF1AX PE=1 SV=1;>tr|A6NJH9|A6NJH9_HUMAN Eukaryotic translation initiation factor 1A, Y-chromosomal OS=Homo sapiens GN=EIF1AY PE=1 SV=1;>sp|P47813|IF1AX_H	1201	1	2.5725	2.1383	2.1832	1.364	3
Q5JVZ5;Q96JJ3;Q5JW01;Q96JJ3-3	717;719;282;631	Q5JVZ5	Q5JVZ5	Engulfment and cell motility protein 2	ELMO2	PPIPKEPSSYDFVYHYG______________	>tr|Q5JVZ5|Q5JVZ5_HUMAN Engulfment and cell motility protein 2 OS=Homo sapiens GN=ELMO2 PE=1 SV=1;>sp|Q96JJ3|ELMO2_HUMAN Engulfment and cell motility protein 2 OS=Homo sapiens GN=ELMO2 PE=1 SV=2;>tr|Q5JW01|Q5JW01_HUMAN Engulfment and cell motility protein	3103	1	3.6996	5.9965	1.4983	6.4238	3
H7BXK9;Q9NP58-4;Q9NP58	314;420;466	H7BXK9	H7BXK9	ATP-binding cassette sub-family B member 6, mitochondrial	ABCB6	ARAVDSLLNFETVKYYNAESYEVERYREAII	>tr|H7BXK9|H7BXK9_HUMAN ATP-binding cassette sub-family B member 6, mitochondrial (Fragment) OS=Homo sapiens GN=ABCB6 PE=1 SV=1;>sp|Q9NP58-4|ABCB6_HUMAN Isoform 2 of ATP-binding cassette sub-family B member 6, mitochondrial OS=Homo sapiens GN=ABCB6;>sp|Q9N	1853	1	1.7834	2.2213	2.5703	2.3154	3
A0A087WWY3;Q5HY54;Q60FE5;P21333-2;P21333	2282;2574;2587;2606;2614	A0A087WWY3	A0A087WWY3	Filamin-A	FLNA	TPCEEILVKHVGSRLYSVSYLLKDKGEYTLV	>tr|A0A087WWY3|A0A087WWY3_HUMAN Filamin-A OS=Homo sapiens GN=FLNA PE=1 SV=1;>tr|Q5HY54|Q5HY54_HUMAN Filamin-A OS=Homo sapiens GN=FLNA PE=1 SV=1;>tr|Q60FE5|Q60FE5_HUMAN Filamin A OS=Homo sapiens GN=FLNA PE=1 SV=1;>sp|P21333-2|FLNA_HUMAN Isoform 2 of Filamin	897	1	3.3671	3.6867	1.9055	3.9538	3
Q13155	35	Q13155	Q13155	Aminoacyl tRNA synthase complex-interacting multifunctional protein 2	AIMP2	LPTCMYRLPNVHGRSYGPAPGAGHVQEESNL	>sp|Q13155|AIMP2_HUMAN Aminoacyl tRNA synthase complex-interacting multifunctional protein 2 OS=Homo sapiens GN=AIMP2 PE=1 SV=2	2934	1	2.3552	6.2856	1.1098	6.6902	3
Q8NFJ5;H0YFN2	293;20	Q8NFJ5	Q8NFJ5	Retinoic acid-induced protein 3	GPRC5A	PVEDAFCKPQLVKKSYGVENRAYSQEEITQG	>sp|Q8NFJ5|RAI3_HUMAN Retinoic acid-induced protein 3 OS=Homo sapiens GN=GPRC5A PE=1 SV=2;>tr|H0YFN2|H0YFN2_HUMAN Retinoic acid-induced protein 3 (Fragment) OS=Homo sapiens GN=GPRC5A PE=1 SV=1	3260	1	5.8668	6.9407	5.5179	6.1671	3
Q9NQ84;Q9NQ84-2;A0A0C4DFY5;J9JIE0;A8MXZ4	387;399;432;72;407	Q9NQ84	Q9NQ84	G-protein coupled receptor family C group 5 member C	GPRC5C	PTEMALMHKVPSEGAYDIILPRATANSQVMG	>sp|Q9NQ84|GPC5C_HUMAN G-protein coupled receptor family C group 5 member C OS=Homo sapiens GN=GPRC5C PE=1 SV=2;>sp|Q9NQ84-2|GPC5C_HUMAN Isoform 2 of G-protein coupled receptor family C group 5 member C OS=Homo sapiens GN=GPRC5C;>tr|A0A0C4DFY5|A0A0C4DFY5_H	1021	1;2	3.365	3.269	3.4209	3.1626	3
P00390-5;P00390-4;P00390-2;P00390-3;P00390	353;382;392;406;435	P00390-5	P00390-5	Glutathione reductase, mitochondrial	GSR	PIGTVGLTEDEAIHKYGIENVKTYSTSFTPM	>sp|P00390-5|GSHR_HUMAN Isoform 4 of Glutathione reductase, mitochondrial OS=Homo sapiens GN=GSR;>sp|P00390-4|GSHR_HUMAN Isoform 3 of Glutathione reductase, mitochondrial OS=Homo sapiens GN=GSR;>sp|P00390-2|GSHR_HUMAN Isoform Cytoplasmic of Glutathione red	2195	1	1.7645	2.3922	3.1705	2.1225	3
Q53GQ0-2;A0A1B0GVY6;A0A1B0GV93;Q53GQ0	66;34;66;66	Q53GQ0-2	Q53GQ0-2	Estradiol 17-beta-dehydrogenase 12	HSD17B12	EWAVVTGSTDGIGKSYAEELAKHGMKVVLIS	>sp|Q53GQ0-2|DHB12_HUMAN Isoform 2 of Very-long-chain 3-oxoacyl-CoA reductase OS=Homo sapiens GN=HSD17B12;>tr|A0A1B0GVY6|A0A1B0GVY6_HUMAN Very-long-chain 3-oxoacyl-CoA reductase (Fragment) OS=Homo sapiens GN=HSD17B12 PE=1 SV=1;>tr|A0A1B0GV93|A0A1B0GV93_HUM	1176	1	1.1786	3.6853	2.3427	3.9958	3
G5E9S2;E7ET17;E7EWE5;P51659-3;P51659;P51659-2;E7EPL9	593;596;709;715;733;758;471	G5E9S2	G5E9S2	Peroxisomal multifunctional enzyme type 2;(3R)-hydroxyacyl-CoA dehydrogenase;Enoyl-CoA hydratase 2	HSD17B4	GNIMLSQKLQMILKDYAKL____________	>tr|G5E9S2|G5E9S2_HUMAN Hydroxysteroid (17-beta) dehydrogenase 4, isoform CRA_a OS=Homo sapiens GN=HSD17B4 PE=1 SV=1;>tr|E7ET17|E7ET17_HUMAN Peroxisomal multifunctional enzyme type 2 OS=Homo sapiens GN=HSD17B4 PE=1 SV=1;>tr|E7EWE5|E7EWE5_HUMAN Peroxisomal	1519	1	1.5023	2.2076	2.2848	2.2655	3
P11142;E9PKE3;E9PNE6;A8K7Q2;E9PS65;E9PM13	525;506;379;289;116;77	P11142	P11142	Heat shock cognate 71 kDa protein	HSPA8	LSKEDIERMVQEAEKYKAEDEKQRDKVSSKN	>sp|P11142|HSP7C_HUMAN Heat shock cognate 71 kDa protein OS=Homo sapiens GN=HSPA8 PE=1 SV=1;>tr|E9PKE3|E9PKE3_HUMAN Heat shock cognate 71 kDa protein OS=Homo sapiens GN=HSPA8 PE=1 SV=1;>tr|E9PNE6|E9PNE6_HUMAN Heat shock cognate 71 kDa protein OS=Homo sapie	2338	1	1.5861	2.8045	2.4476	2.0234	w
P26639;P26639-2	284;317	P26639	P26639	Threonine--tRNA ligase, cytoplasmic	TARS	TGKIKALKIHKNSSTYWEGKADMETLQRIYG	>sp|P26639|SYTC_HUMAN Threonine--tRNA ligase, cytoplasmic OS=Homo sapiens GN=TARS PE=1 SV=3;>sp|P26639-2|SYTC_HUMAN Isoform 2 of Threonine--tRNA ligase, cytoplasmic OS=Homo sapiens GN=TARS	2524	1	1.5993	1.8414	2.2799	2.9084	w
K7EJH3;A0A1B0GW87;K7EJM7;M0QYK5;Q01081-3;M0R2N4;Q8WU68-3;Q8WU68-2;Q8WU68;Q01081-2;Q01081;P0DN76	4;4;4;4;4;4;4;4;4;4;4;4	K7EJH3	K7EJH3	Splicing factor U2AF 35 kDa subunit;Splicing factor U2AF 26 kDa subunit	U2AF1L4;U2AF1	____________MAEYLASIFGTEKDKSGSA	>tr|K7EJH3|K7EJH3_HUMAN Splicing factor U2AF 26 kDa subunit OS=Homo sapiens GN=U2AF1L4 PE=4 SV=1;>tr|A0A1B0GW87|A0A1B0GW87_HUMAN Splicing factor U2AF 35 kDa subunit OS=Homo sapiens GN=U2AF1L5 PE=4 SV=1;>tr|K7EJM7|K7EJM7_HUMAN Splicing factor U2AF 26 kDa su	1179	1	1.2974	1.7915	2.2436	2.9483	w
P38646	196	P38646	P38646	Stress-70 protein, mitochondrial	HSPA9	YLGHTAKNAVITVPAYFNDSQRQATKDAGQI	>sp|P38646|GRP75_HUMAN Stress-70 protein, mitochondrial OS=Homo sapiens GN=HSPA9 PE=1 SV=2	2600	1	1.9362	1.8469	2.2841	1.0666	u
H7BYN4;Q02241	736;736	H7BYN4	H7BYN4	Kinesin-like protein KIF23	KIF23	SVASCISEWEQKIPTYNTPLKVTSIARRRQQ	>tr|H7BYN4|H7BYN4_HUMAN Kinesin-like protein OS=Homo sapiens GN=KIF23 PE=1 SV=1;>sp|Q02241|KIF23_HUMAN Kinesin-like protein KIF23 OS=Homo sapiens GN=KIF23 PE=1 SV=3	1858	1	1.0897	2.3968	1.7763	1.7189	u
P00338;P00338-4;P00338-3	239;181;268	P00338	P00338	L-lactate dehydrogenase A chain	LDHA	KEQWKEVHKQVVESAYEVIKLKGYTSWAIGL	>sp|P00338|LDHA_HUMAN L-lactate dehydrogenase A chain OS=Homo sapiens GN=LDHA PE=1 SV=2;>sp|P00338-4|LDHA_HUMAN Isoform 4 of L-lactate dehydrogenase A chain OS=Homo sapiens GN=LDHA;>sp|P00338-3|LDHA_HUMAN Isoform 3 of L-lactate dehydrogenase A chain OS=Hom	2192	1	2.6268	2.4676	3.0238	2.6118	u
P07355;P07355-2;H0YN42;A6NMY6;H0YM50;H0YN28;H0YL33	235;253;235;235;204;118;118	P07355	P07355	Annexin A2;Annexin;Putative annexin A2-like protein	ANXA2;ANXA2P2	RSVPHLQKVFDRYKSYSPYDMLESIRKEVKG	>sp|P07355|ANXA2_HUMAN Annexin A2 OS=Homo sapiens GN=ANXA2 PE=1 SV=2;>sp|P07355-2|ANXA2_HUMAN Isoform 2 of Annexin A2 OS=Homo sapiens GN=ANXA2;>tr|H0YN42|H0YN42_HUMAN Annexin (Fragment) OS=Homo sapiens GN=ANXA2 PE=1 SV=1;>sp|A6NMY6|AXA2L_HUMAN Putative ann	2271	1	1.82	1.332	1.9491	2.2834	u
Q15149-4;Q15149-7;Q15149-8;Q15149-9;Q15149-5;Q15149-6;Q15149-3;Q15149-2;Q15149	3640;3608;3618;3626;3640;3644;3663;3667;3777	Q15149-4	Q15149-4	Plectin	PLEC	IIEKTEIIRQQGLASYDYVRRRLTAEDLFEA	>sp|Q15149-4|PLEC_HUMAN Isoform 4 of Plectin OS=Homo sapiens GN=PLEC;>sp|Q15149-7|PLEC_HUMAN Isoform 7 of Plectin OS=Homo sapiens GN=PLEC;>sp|Q15149-8|PLEC_HUMAN Isoform 8 of Plectin OS=Homo sapiens GN=PLEC;>sp|Q15149-9|PLEC_HUMAN Isoform 9 of Plectin OS=H	3047	1	1.0756	1.1691	2.1737	1.0059	u
E9PNN3;Q03393	65;133	E9PNN3	E9PNN3	6-pyruvoyl tetrahydrobiopterin synthase	PTS	LQKVLPVGVLYKVKVYETDNNIVVYKGE___	>tr|E9PNN3|E9PNN3_HUMAN 6-pyruvoyl tetrahydrobiopterin synthase OS=Homo sapiens GN=PTS PE=1 SV=1;>sp|Q03393|PTPS_HUMAN 6-pyruvoyl tetrahydrobiopterin synthase OS=Homo sapiens GN=PTS PE=1 SV=1	1613	1	2.5401	1.1234	1.0564	1.3408	u
S4R3Q3;P20336	28;123	S4R3Q3	S4R3Q3	Ras-related protein Rab-3A	RAB3A	ESFNAVQDWSTQIKTYSWDNAQVLLVGNKCD	>tr|S4R3Q3|S4R3Q3_HUMAN Ras-related protein Rab-3A OS=Homo sapiens GN=RAB3A PE=1 SV=1;>sp|P20336|RAB3A_HUMAN Ras-related protein Rab-3A OS=Homo sapiens GN=RAB3A PE=1 SV=1	2467	1	1.1976	1.3272	1.8357	2.7165	u
P61006-2;P61006	143;143	P61006-2	P61006-2	Ras-related protein Rab-8A	RAB8A	KRQVSKERGEKLALDYGIKFMETSAKANINV	>sp|P61006-2|RAB8A_HUMAN Isoform 2 of Ras-related protein Rab-8A OS=Homo sapiens GN=RAB8A;>sp|P61006|RAB8A_HUMAN Ras-related protein Rab-8A OS=Homo sapiens GN=RAB8A PE=1 SV=1	2740	1	1.2149	1.1376	2.0302	1.1716	u
O43567-2;O43567;H7C5Q6	256;375;177	O43567-2	O43567-2	E3 ubiquitin-protein ligase RNF13	RNF13	EHDVVVQLQPNGERDYNIANTV_________	>sp|O43567-2|RNF13_HUMAN Isoform 2 of E3 ubiquitin-protein ligase RNF13 OS=Homo sapiens GN=RNF13;>sp|O43567|RNF13_HUMAN E3 ubiquitin-protein ligase RNF13 OS=Homo sapiens GN=RNF13 PE=1 SV=1;>tr|H7C5Q6|H7C5Q6_HUMAN E3 ubiquitin-protein ligase RNF13 (Fragment	2096	1	1.6892	1.3792	2.3904	1.1209	u
P49591;Q5T5C7	410;410	P49591	P49591	Serine--tRNA ligase, cytoplasmic	SARS	CSNCTDYQARRLRIRYGQTKKMMDKVEFVHM	>sp|P49591|SYSC_HUMAN Serine--tRNA ligase, cytoplasmic OS=Homo sapiens GN=SARS PE=1 SV=3;>tr|Q5T5C7|Q5T5C7_HUMAN Serine--tRNA ligase, cytoplasmic OS=Homo sapiens GN=SARS PE=1 SV=1	2653	1	1.7398	1.2475	2.6727	1.1466	u
Q9BWJ5	18	Q9BWJ5	Q9BWJ5	Splicing factor 3B subunit 5	SF3B5	DRYTIHSQLEHLQSKYIGTGHADTTKWEWLV	>sp|Q9BWJ5|SF3B5_HUMAN Splicing factor 3B subunit 5 OS=Homo sapiens GN=SF3B5 PE=1 SV=1	3455	1	1.5214	2.2422	1.7146	1.1851	u
P05141	165	P05141	P05141	ADP/ATP translocase 2;ADP/ATP translocase 2, N-terminally processed	SLC25A5	AEREFRGLGDCLVKIYKSDGIKGLYQGFNVS	>sp|P05141|ADT2_HUMAN ADP/ATP translocase 2 OS=Homo sapiens GN=SLC25A5 PE=1 SV=7	2233		1.0406	1.0699	2.1311	1.3165	u
Q13813;Q13813-2;A0A0D9SGF6;Q13813-3;A0A0D9SF54;A0A0D9SFH4	2423;2428;2449;2403;2408;53	Q13813	Q13813	Spectrin alpha chain, non-erythrocytic 1	SPTAN1	EIESAFRALSSEGKPYVTKEELYQNLTREQA	>sp|Q13813|SPTN1_HUMAN Spectrin alpha chain, non-erythrocytic 1 OS=Homo sapiens GN=SPTAN1 PE=1 SV=3;>sp|Q13813-2|SPTN1_HUMAN Isoform 2 of Spectrin alpha chain, non-erythrocytic 1 OS=Homo sapiens GN=SPTAN1;>tr|A0A0D9SGF6|A0A0D9SGF6_HUMAN Spectrin alpha chai	1084	1	1.5043	2.4931	1.0934	1.6551	u
Q13242;H0YIB4;S4R3G0	70;58;70	Q13242	Q13242	Serine/arginine-rich splicing factor 9	SRSF9	AFVRFEDPRDAEDAIYGRNGYDYGQCRLRVE	>sp|Q13242|SRSF9_HUMAN Serine/arginine-rich splicing factor 9 OS=Homo sapiens GN=SRSF9 PE=1 SV=1;>tr|H0YIB4|H0YIB4_HUMAN Serine/arginine-rich-splicing factor 9 (Fragment) OS=Homo sapiens GN=SRSF9 PE=1 SV=8;>tr|S4R3G0|S4R3G0_HUMAN Serine/arginine-rich-splic	2940	1	1.37	1.3186	2.3915	1.1718	u
P29401;P29401-2;A0A0B4J1R6;E9PFF2	275;283;109;275	P29401	P29401	Transketolase	TKT	KPLPKNMAEQIIQEIYSQIQSKKKILATPPQ	>sp|P29401|TKT_HUMAN Transketolase OS=Homo sapiens GN=TKT PE=1 SV=3;>sp|P29401-2|TKT_HUMAN Isoform 2 of Transketolase OS=Homo sapiens GN=TKT;>tr|A0A0B4J1R6|A0A0B4J1R6_HUMAN Transketolase OS=Homo sapiens GN=TKT PE=1 SV=1;>tr|E9PFF2|E9PFF2_HUMAN Transketolas	2554	1	1.7161	2.1055	1.3052	1.5606	u
O75674-3;J3KQU4;I3L4I4;O75674;I3L1Q1;I3L4N3;I3L4G0;I3L3T4;I3L367;I3NI44;O75674-2	32;109;102;109;32;74;108;74;99;32;109	O75674-3	O75674-3	TOM1-like protein 1	TOM1L1	KEFVKENLVKLLNPRYNLPLDIQNRILNFIK	>sp|O75674-3|TM1L1_HUMAN Isoform 3 of TOM1-like protein 1 OS=Homo sapiens GN=TOM1L1;>tr|J3KQU4|J3KQU4_HUMAN TOM1-like protein 1 OS=Homo sapiens GN=TOM1L1 PE=1 SV=1;>tr|I3L4I4|I3L4I4_HUMAN TOM1-like protein 1 OS=Homo sapiens GN=TOM1L1 PE=1 SV=1;>sp|O75674|T	1896	1	1.9881	1.8141	2.7881	1.7343	u
H0YMH8;H0YKJ9;O60637-3;O60637-2;O60637	35;154;179;218;243	H0YMH8	H0YMH8	Tetraspanin-3	TSPAN3	LCACIVLCRRSRDPAYELLITGGTYA_____	>tr|H0YMH8|H0YMH8_HUMAN Tetraspanin-3 OS=Homo sapiens GN=TSPAN3 PE=1 SV=1;>tr|H0YKJ9|H0YKJ9_HUMAN Tetraspanin-3 OS=Homo sapiens GN=TSPAN3 PE=1 SV=1;>sp|O60637-3|TSN3_HUMAN Isoform 3 of Tetraspanin-3 OS=Homo sapiens GN=TSPAN3;>sp|O60637-2|TSN3_HUMAN Isoform	1802	1;2	2.1137	1.5523	1.9831	1.9023	u
Q9C0H2-3;Q9C0H2-2;Q9C0H2	338;477;509	Q9C0H2-3	Q9C0H2-3	Protein tweety homolog 3	TTYH3	RESPPPSYTSSMRAKYLATSQPRPDSSGSH_	>sp|Q9C0H2-3|TTYH3_HUMAN Isoform 3 of Protein tweety homolog 3 OS=Homo sapiens GN=TTYH3;>sp|Q9C0H2-2|TTYH3_HUMAN Isoform 2 of Protein tweety homolog 3 OS=Homo sapiens GN=TTYH3;>sp|Q9C0H2|TTYH3_HUMAN Protein tweety homolog 3 OS=Homo sapiens GN=TTYH3 PE=1 SV	3474	1	1.2294	1.4717	2.2857	1.3708	u
A6NJA2;P54578-2;P54578-3;P54578	4;4;4;4	A6NJA2	A6NJA2	Ubiquitin carboxyl-terminal hydrolase;Ubiquitin carboxyl-terminal hydrolase 14	USP14	____________MPLYSVTVKWGKEKFEGVE	>tr|A6NJA2|A6NJA2_HUMAN Ubiquitin carboxyl-terminal hydrolase 14 OS=Homo sapiens GN=USP14 PE=1 SV=2;>sp|P54578-2|UBP14_HUMAN Isoform 2 of Ubiquitin carboxyl-terminal hydrolase 14 OS=Homo sapiens GN=USP14;>sp|P54578-3|UBP14_HUMAN Isoform 3 of Ubiquitin carb	1199	1	2.844	1.3365	1.3286	1.1837	u
P26640-2;A0A140T936;P26640	133;347;428	P26640-2	P26640-2	Valine--tRNA ligase	VARS	LQEVWKWKEEKGDRIYHQLKKLGSSLDWDRA	>sp|P26640-2|SYVC_HUMAN Isoform 2 of Valine--tRNA ligase OS=Homo sapiens GN=VARS;>tr|A0A140T936|A0A140T936_HUMAN Valine--tRNA ligase (Fragment) OS=Homo sapiens GN=VARS PE=1 SV=1;>sp|P26640|SYVC_HUMAN Valine--tRNA ligase OS=Homo sapiens GN=VARS PE=1 SV=4	1144	1	1.6258	1.6907	2.0348	1.4375	u
Q9UEU0-2;Q9UEU0;H0YJL5;H0YJJ5	54;115;32;14	Q9UEU0-2	Q9UEU0-2	Vesicle transport through interaction with t-SNAREs homolog 1B	VTI1B	LTATPGGRGDMKYGIYAVENEHMNRLQSQRA	>sp|Q9UEU0-2|VTI1B_HUMAN Isoform Short of Vesicle transport through interaction with t-SNAREs homolog 1B OS=Homo sapiens GN=VTI1B;>sp|Q9UEU0|VTI1B_HUMAN Vesicle transport through interaction with t-SNAREs homolog 1B OS=Homo sapiens GN=VTI1B PE=1 SV=3;>tr|H	3595	1	3.0075	1.7194	1.2169	1.8132	u
Q68DK2-2;Q68DK2;G3V2D8	1712;1733;1733	Q68DK2-2	Q68DK2-2	Zinc finger FYVE domain-containing protein 26	ZFYVE26	DSLLSRYAEKALDFPYPQREKRSDSVIHLQE	>sp|Q68DK2-2|ZFY26_HUMAN Isoform 2 of Zinc finger FYVE domain-containing protein 26 OS=Homo sapiens GN=ZFYVE26;>sp|Q68DK2|ZFY26_HUMAN Zinc finger FYVE domain-containing protein 26 OS=Homo sapiens GN=ZFYVE26 PE=1 SV=3;>tr|G3V2D8|G3V2D8_HUMAN Zinc finger FYV	3139	1	1.3542	1.1863	2.4812	1.7132	u
O00154-2;K7EKP8;O00154-3;O00154-6;O00154-4;O00154-5;O00154-7;O00154	152;135;152;143;152;164;184;194	O00154-2	O00154-2	Cytosolic acyl coenzyme A thioester hydrolase	ACOT7	VVYSRQEQEEEGRKRYEAQKLERMETKWRNG	>sp|O00154-2|BACH_HUMAN Isoform 2 of Cytosolic acyl coenzyme A thioester hydrolase OS=Homo sapiens GN=ACOT7;>tr|K7EKP8|K7EKP8_HUMAN Cytosolic acyl coenzyme A thioester hydrolase (Fragment) OS=Homo sapiens GN=ACOT7 PE=1 SV=8;>sp|O00154-3|BACH_HUMAN Isoform	1973	1	1.3387	1.651	2.7888	1.7815	u
P16152	194	P16152	P16152	Carbonyl reductase [NADPH] 1	CBR1	TKKGVHQKEGWPSSAYGVTKIGVTVLSRIHA	>sp|P16152|CBR1_HUMAN Carbonyl reductase [NADPH] 1 OS=Homo sapiens GN=CBR1 PE=1 SV=3	2431	1	1.2493	1.6389	3.6024	1.8617	u
Q13045-2;Q13045-3;Q13045;J3QLR6;K7EQZ7	1120;1164;1175;134;86	Q13045-2	Q13045-2	Protein flightless-1 homolog	FLII	YMKHTRLFRCSNEKGYFAVTEKCSDFCQDDL	>sp|Q13045-2|FLII_HUMAN Isoform 2 of Protein flightless-1 homolog OS=Homo sapiens GN=FLII;>sp|Q13045-3|FLII_HUMAN Isoform 3 of Protein flightless-1 homolog OS=Homo sapiens GN=FLII;>sp|Q13045|FLII_HUMAN Protein flightless-1 homolog OS=Homo sapiens GN=FLII P	2929	1	1.2146	1.5209	2.4508	1.2815	u
P09211;A8MX94;A0A087X2E9	64;64;52	P09211	P09211	Glutathione S-transferase P	GSTP1	LYGQLPKFQDGDLTLYQSNTILRHLGRTLGL	>sp|P09211|GSTP1_HUMAN Glutathione S-transferase P OS=Homo sapiens GN=GSTP1 PE=1 SV=2;>tr|A8MX94|A8MX94_HUMAN Glutathione S-transferase P OS=Homo sapiens GN=GSTP1 PE=1 SV=1;>tr|A0A087X2E9|A0A087X2E9_HUMAN Glutathione S-transferase P (Fragment) OS=Homo sapi	2322	1	1.2747	1.4179	1.3711	2.9026	u
P12081-4;P12081;E7ETE2;B4DDD8	65;65;65;65	P12081-4	P12081-4	Histidine--tRNA ligase, cytoplasmic	HARS	SKQKFVLKTPKGTRDYSPRQMAVREKVFDVI	>sp|P12081-4|SYHC_HUMAN Isoform 4 of Histidine--tRNA ligase, cytoplasmic OS=Homo sapiens GN=HARS;>sp|P12081|SYHC_HUMAN Histidine--tRNA ligase, cytoplasmic OS=Homo sapiens GN=HARS PE=1 SV=2;>tr|E7ETE2|E7ETE2_HUMAN Histidine--tRNA ligase, cytoplasmic (Fragme	2356	1	1.461	1.4043	1.4818	2.1809	u
E9PC71;P84074;P37235	58;58;58	E9PC71	E9PC71	Neuron-specific calcium-binding protein hippocalcin;Hippocalcin-like protein 1	HPCAL1;HPCA	LTVDEFKKIYANFFPYGDASKFAEHVFRTFD	>tr|E9PC71|E9PC71_HUMAN Hippocalcin-like protein 1 OS=Homo sapiens GN=HPCAL1 PE=1 SV=1;>sp|P84074|HPCA_HUMAN Neuron-specific calcium-binding protein hippocalcin OS=Homo sapiens GN=HPCA PE=1 SV=2;>sp|P37235|HPCL1_HUMAN Hippocalcin-like protein 1 OS=Homo sap	1550	1	1.8393	5.4137	1.3036	6.0231	u
P07355;P07355-2;H0YN42;H0YMD0;H0YMU9;H0YM50;H0YN28;H0YL33;H0YNP5;H0YNA0	188;206;188;188;188;157;71;71;123;71	P07355	P07355	Annexin A2;Annexin	ANXA2	ALAKGRRAEDGSVIDYELIDQDARDLYDAGV	>sp|P07355|ANXA2_HUMAN Annexin A2 OS=Homo sapiens GN=ANXA2 PE=1 SV=2;>sp|P07355-2|ANXA2_HUMAN Isoform 2 of Annexin A2 OS=Homo sapiens GN=ANXA2;>tr|H0YN42|H0YN42_HUMAN Annexin (Fragment) OS=Homo sapiens GN=ANXA2 PE=1 SV=1;>tr|H0YMD0|H0YMD0_HUMAN Annexin (Fr	2263	1	1.3506	5.7435	1.2781	5.4551	R2
H0YHW7;Q7Z4F1-2;Q7Z4F1	376;474;474	H0YHW7	H0YHW7	Low-density lipoprotein receptor-related protein 10	LRP10	ALGCTCKLYAIRTQEYSIFAPLSRMEAEIVQ	>tr|H0YHW7|H0YHW7_HUMAN Low-density lipoprotein receptor-related protein 10 (Fragment) OS=Homo sapiens GN=LRP10 PE=1 SV=1;>sp|Q7Z4F1-2|LRP10_HUMAN Isoform 2 of Low-density lipoprotein receptor-related protein 10 OS=Homo sapiens GN=LRP10;>sp|Q7Z4F1|LRP10_HU	1797	1	1.8006	2.584	1.0272	2.8245	R2
Q8N565;Q8N565-2	37;37	Q8N565	Q8N565	Melanoregulin	MREG	RALPEKEPLVSDNNPYSSFGATLVRDDEKNL	>sp|Q8N565|MREG_HUMAN Melanoregulin OS=Homo sapiens GN=MREG PE=1 SV=1;>sp|Q8N565-2|MREG_HUMAN Isoform 2 of Melanoregulin OS=Homo sapiens GN=MREG	3236	1	1.2052	4.2472	1.3723	2.7601	R2
Q01968-2;Q01968	477;477	Q01968-2	Q01968-2	Inositol polyphosphate 5-phosphatase OCRL-1	OCRL	AFVDFNEGEIKFIPTYKYDSKTDRWDSSGKC	>sp|Q01968-2|OCRL_HUMAN Isoform B of Inositol polyphosphate 5-phosphatase OCRL-1 OS=Homo sapiens GN=OCRL;>sp|Q01968|OCRL_HUMAN Inositol polyphosphate 5-phosphatase OCRL-1 OS=Homo sapiens GN=OCRL PE=1 SV=3	2843	1	1.8493	3.5311	1.6798	4.9504	R2
Q13131;Q13131-2	442;457	Q13131	Q13131	5'-AMP-activated protein kinase catalytic subunit alpha-1	PRKAA1	AIKQLDYEWKVVNPYYLRVRRKNPVTSTYSK	>sp|Q13131|AAPK1_HUMAN 5'-AMP-activated protein kinase catalytic subunit alpha-1 OS=Homo sapiens GN=PRKAA1 PE=1 SV=4;>sp|Q13131-2|AAPK1_HUMAN Isoform 2 of 5'-AMP-activated protein kinase catalytic subunit alpha-1 OS=Homo sapiens GN=PRKAA1	2931	1	1.0313	2.3014	1.4005	3.2896	R2
Q15262;Q15262-2;Q15262-3	831;832;832	Q15262	Q15262	Receptor-type tyrosine-protein phosphatase kappa	PTPRK	PLSITFMDQHNFSPRYENHSATAESSRLLDV	>sp|Q15262|PTPRK_HUMAN Receptor-type tyrosine-protein phosphatase kappa OS=Homo sapiens GN=PTPRK PE=1 SV=2;>sp|Q15262-2|PTPRK_HUMAN Isoform 2 of Receptor-type tyrosine-protein phosphatase kappa OS=Homo sapiens GN=PTPRK;>sp|Q15262-3|PTPRK_HUMAN Isoform 3 of	3056	1	1.5137	5.2219	1.7079	5.6241	R2
P06737-2;E9PK47;P06737	130;164;164	P06737-2	P06737-2	Glycogen phosphorylase, liver form;Phosphorylase	PYGL	ATLGLAAYGYGIRYEYGIFNQKIRDGWQVEE	>sp|P06737-2|PYGL_HUMAN Isoform 2 of Glycogen phosphorylase, liver form OS=Homo sapiens GN=PYGL;>tr|E9PK47|E9PK47_HUMAN Alpha-1,4 glucan phosphorylase OS=Homo sapiens GN=PYGL PE=1 SV=1;>sp|P06737|PYGL_HUMAN Glycogen phosphorylase, liver form OS=Homo sapien	1593	1	1.5187	3.1609	1.8617	2.9124	R2
Q9P258	359	Q9P258	Q9P258	Protein RCC2	RCC2	VLDSQKRVFSWGFGGYGRLGHAEQKDEMVPR	>sp|Q9P258|RCC2_HUMAN Protein RCC2 OS=Homo sapiens GN=RCC2 PE=1 SV=2	3584	1	1.8965	2.2186	1.8438	2.4294	R2
Q9HB90	5	Q9HB90	Q9HB90	Ras-related GTP-binding protein C	RRAGC	___________MSLQYGAEETPLAGSYGAAD	>sp|Q9HB90|RRAGC_HUMAN Ras-related GTP-binding protein C OS=Homo sapiens GN=RRAGC PE=1 SV=1	3520	1	1.9176	3.7621	1.4441	2.4768	R2
P34897-3;P34897;P34897-2;H0YIZ0;G3V2Y4;G3V5L0	207;228;218;28;67;207	P34897-3	P34897-3	Serine hydroxymethyltransferase, mitochondrial;Serine hydroxymethyltransferase	SHMT2	ARLFRPRLIIAGTSAYARLIDYARMREVCDE	>sp|P34897-3|GLYM_HUMAN Isoform 3 of Serine hydroxymethyltransferase, mitochondrial OS=Homo sapiens GN=SHMT2;>sp|P34897|GLYM_HUMAN Serine hydroxymethyltransferase, mitochondrial OS=Homo sapiens GN=SHMT2 PE=1 SV=3;>sp|P34897-2|GLYM_HUMAN Isoform 2 of Serine	2580	1	1.5878	5.3627	2.7153	4.7401	R2
Q9Y2Z0-2;Q9Y2Z0	245;277	Q9Y2Z0-2	Q9Y2Z0-2	Suppressor of G2 allele of SKP1 homolog	SUGT1	DVPTPKQFVADVKNLYPSSSPYTRNWDKLVG	>sp|Q9Y2Z0-2|SGT1_HUMAN Isoform 2 of Protein SGT1 homolog OS=Homo sapiens GN=SUGT1;>sp|Q9Y2Z0|SGT1_HUMAN Protein SGT1 homolog OS=Homo sapiens GN=SUGT1 PE=1 SV=3	3639	1	1.1716	3.0572	1.3448	3.3578	R2
H0Y547;P98196;E9PEJ6	243;268;268	H0Y547	H0Y547	Probable phospholipid-transporting ATPase IH	ATP11A	GATLKNTEKIFGVAIYTGMETKMALNYQSKS	>tr|H0Y547|H0Y547_HUMAN Phospholipid-transporting ATPase (Fragment) OS=Homo sapiens GN=ATP11A PE=1 SV=1;>sp|P98196|AT11A_HUMAN Probable phospholipid-transporting ATPase IH OS=Homo sapiens GN=ATP11A PE=1 SV=3;>tr|E9PEJ6|E9PEJ6_HUMAN Phospholipid-transportin	1568	1	1.7014	3.2891	1.5751	5.0509	R2
J3KRD5;A0A087WVS2;J3QKQ0;J3QRD0;J3KSV5;A0A087WYZ1;J3QRH4;J3QKT2;Q96KP4	83;87;126;126;126;126;108;126;126	J3KRD5	J3KRD5	Cytosolic non-specific dipeptidase	CNDP2	WDSEPFTLVERDGKLYGRGST__________	>tr|J3KRD5|J3KRD5_HUMAN Cytosolic non-specific dipeptidase (Fragment) OS=Homo sapiens GN=CNDP2 PE=1 SV=1;>tr|A0A087WVS2|A0A087WVS2_HUMAN Cytosolic non-specific dipeptidase (Fragment) OS=Homo sapiens GN=CNDP2 PE=1 SV=1;>tr|J3QKQ0|J3QKQ0_HUMAN Cytosolic non-	881	1	1.4428	4.0048	1.7814	3.9001	R2
P17844-2;P17844;J3KTA4;J3KRZ1;Q92841-1;Q92841-3;Q92841-2;Q92841;J3QRQ7	123;202;202;40;200;200;200;279;202	P17844-2	P17844-2	Probable ATP-dependent RNA helicase DDX5;Probable ATP-dependent RNA helicase DDX17	DDX5;DDX17	AAEYCRACRLKSTCIYGGAPKGPQIRDLERG	>sp|P17844-2|DDX5_HUMAN Isoform 2 of Probable ATP-dependent RNA helicase DDX5 OS=Homo sapiens GN=DDX5;>sp|P17844|DDX5_HUMAN Probable ATP-dependent RNA helicase DDX5 OS=Homo sapiens GN=DDX5 PE=1 SV=1;>tr|J3KTA4|J3KTA4_HUMAN Probable ATP-dependent RNA helica	1940	1	1.0905	2.6926	1.6637	5.1749	R2
P55039;J3QLF3;J3QL90;J3KRL5;J3QR71;J3QKV7;J3QRI9;J3QKW7;A8MZF9	37;37;37;37;37;37;37;37;37	P55039	P55039	Developmentally-regulated GTP-binding protein 2	DRG2	ATEYHLGLLKAKLAKYRAQLLEPSKSASSKG	>sp|P55039|DRG2_HUMAN Developmentally-regulated GTP-binding protein 2 OS=Homo sapiens GN=DRG2 PE=1 SV=1;>tr|J3QLF3|J3QLF3_HUMAN Developmentally-regulated GTP-binding protein 2 OS=Homo sapiens GN=DRG2 PE=1 SV=1;>tr|J3QL90|J3QL90_HUMAN Developmentally-regula	2713	1	1.9194	5.8847	1.9802	6.2886	R2
P50402;Q5HY57	90;55	P50402	P50402	Emerin	EMD	DLPKKEDALLYQSKGYNDDYYEESYFTTRTY	>sp|P50402|EMD_HUMAN Emerin OS=Homo sapiens GN=EMD PE=1 SV=1;>tr|Q5HY57|Q5HY57_HUMAN Emerin OS=Homo sapiens GN=EMD PE=1 SV=1	2668	1	1.6293	3.4379	1.3488	3.077	R2
P11413;P11413-3;P11413-2	507;537;553	P11413	P11413	Glucose-6-phosphate 1-dehydrogenase	G6PD	ADELMKRVGFQYEGTYKWVNPHKL_______	>sp|P11413|G6PD_HUMAN Glucose-6-phosphate 1-dehydrogenase OS=Homo sapiens GN=G6PD PE=1 SV=4;>sp|P11413-3|G6PD_HUMAN Isoform 3 of Glucose-6-phosphate 1-dehydrogenase OS=Homo sapiens GN=G6PD;>sp|P11413-2|G6PD_HUMAN Isoform Long of Glucose-6-phosphate 1-dehyd	2353	1	1.3358	5.8661	1.9706	6.7473	R2
A0A087WXK4;Q7Z3F1	777;805	A0A087WXK4	A0A087WXK4	Integral membrane protein GPR155	GPR155	LIEVGLASDRGEAVIYGDRLVQGGVIQHITN	>tr|A0A087WXK4|A0A087WXK4_HUMAN Integral membrane protein GPR155 OS=Homo sapiens GN=GPR155 PE=1 SV=1;>sp|Q7Z3F1|GP155_HUMAN Integral membrane protein GPR155 OS=Homo sapiens GN=GPR155 PE=2 SV=2	908	1	1.4154	2.4945	1.3147	2.0381	R2
Q92835-2;Q92835	220;221	Q92835-2	Q92835-2	Phosphatidylinositol 3,4,5-trisphosphate 5-phosphatase 1	INPP5D	LPHLKKLTTLLCKELYGEVIRTLPSLESLQR	>sp|Q92835-2|SHIP1_HUMAN Isoform 2 of Phosphatidylinositol 3,4,5-trisphosphate 5-phosphatase 1 OS=Homo sapiens GN=INPP5D;>sp|Q92835|SHIP1_HUMAN Phosphatidylinositol 3,4,5-trisphosphate 5-phosphatase 1 OS=Homo sapiens GN=INPP5D PE=1 SV=2	3316	1	2.1931	1.9189	2.9746	1.9553	R1
P26006	1028	P26006	P26006	Integrin alpha-3;Integrin alpha-3 heavy chain;Integrin alpha-3 light chain	ITGA3	LWKCGFFKRARTRALYEAKRQKAEMKSQPSE	>sp|P26006|ITA3_HUMAN Integrin alpha-3 OS=Homo sapiens GN=ITGA3 PE=1 SV=5	2519	1	2.004	1.3714	2.1204	1.2041	R1
J3QRK0;P16144-4;P16144-2;P16144;P16144-3	16;1399;1399;1469;1399	J3QRK0;P16144-4	P16144-4	Integrin beta-4	ITGB4	STNSLHRMTTTSAAAYGTHLSPHVPHRVLST;UTNSLHRMTTTSAAAYGTHLSPHVPHRVLST	>tr|J3QRK0|J3QRK0_HUMAN Integrin beta-4 (Fragment) OS=Homo sapiens GN=ITGB4 PE=1 SV=1;>sp|P16144-4|ITB4_HUMAN Isoform Beta-4D of Integrin beta-4 OS=Homo sapiens GN=ITGB4;>sp|P16144-2|ITB4_HUMAN Isoform Beta-4A of Integrin beta-4 OS=Homo sapiens GN=ITGB4;>s	1961	1;2	5.9327	1.9924	4.7108	1.6426	R1
P02545-6;P02545-3;P02545;Q3BDU5;P02545-2	45;45;45;45;45	P02545-6	P02545-6	Prelamin-A/C;Lamin-A/C	LMNA	QEKEDLQELNDRLAVYIDRVRSLETENAGLR	>sp|P02545-6|LMNA_HUMAN Isoform 6 of Prelamin-A/C OS=Homo sapiens GN=LMNA;>sp|P02545-3|LMNA_HUMAN Isoform ADelta10 of Prelamin-A/C OS=Homo sapiens GN=LMNA;>sp|P02545|LMNA_HUMAN Prelamin-A/C OS=Homo sapiens GN=LMNA PE=1 SV=1;>tr|Q3BDU5|Q3BDU5_HUMAN Prelamin	2215	1	4.3538	1.6679	5.8487	1.4038	R1
O75197;A4QPB2-2;A4QPB2	518;136;136	O75197	O75197	Low-density lipoprotein receptor-related protein 5;Low-density lipoprotein receptor-related protein 5-like protein	LRP5;LRP5L	GWPNGLALDLQEGKLYWGDAKTDKIEVINVD	>sp|O75197|LRP5_HUMAN Low-density lipoprotein receptor-related protein 5 OS=Homo sapiens GN=LRP5 PE=1 SV=2;>sp|A4QPB2-2|LRP5L_HUMAN Isoform 2 of Low-density lipoprotein receptor-related protein 5-like protein OS=Homo sapiens GN=LRP5L;>sp|A4QPB2|LRP5L_HUMAN	2136	1	3.0417	1.4026	2.7941	1.5073	R1
F8VRL4;F8VRR0;A0A0C4DGJ4;Q9NZJ9-3;Q96G61;Q8NFP7;Q9NZJ9;Q9NZJ9-2	16;16;16;16;67;67;68;68	F8VRL4	F8VRL4	Diphosphoinositol polyphosphate phosphohydrolase 2;Diphosphoinositol polyphosphate phosphohydrolase 3-beta;Diphosphoinositol polyphosphate phosphohydrolase 3-alpha	NUDT4;NUDT11;NUDT10	MEPEEEPGGAAVREVYEEAGVKGKLGRLLGI	>tr|F8VRL4|F8VRL4_HUMAN Diphosphoinositol polyphosphate phosphohydrolase 2 (Fragment) OS=Homo sapiens GN=NUDT4 PE=1 SV=1;>tr|F8VRR0|F8VRR0_HUMAN Diphosphoinositol polyphosphate phosphohydrolase 2 (Fragment) OS=Homo sapiens GN=NUDT4 PE=1 SV=1;>tr|A0A0C4DGJ4	1032	1	3.668	1.3725	3.4798	1.3963	R1
Q96BI3-3;Q96BI3	186;256	Q96BI3-3	Q96BI3-3	Gamma-secretase subunit APH-1A	APH1A	RSLLCRRQEDSRVMVYSALRIPPED______	>sp|Q96BI3-3|APH1A_HUMAN Isoform 3 of Gamma-secretase subunit APH-1A OS=Homo sapiens GN=APH1A;>sp|Q96BI3|APH1A_HUMAN Gamma-secretase subunit APH-1A OS=Homo sapiens GN=APH1A PE=1 SV=1	3347	1	2.2801	1.038	3.0136	1.6609	R1
Q14155-1;B1ALK7;Q14155-5	595;654;680	Q14155-1	Q14155-1		ARHGEF7	NGQTVIEEKSLVDTVYALKDEVQELRQDNKK	>sp|Q14155-1|ARHG7_HUMAN Isoform 1 of Rho guanine nucleotide exchange factor 7 OS=Homo sapiens GN=ARHGEF7;>tr|B1ALK7|B1ALK7_HUMAN Rho guanine nucleotide exchange factor 7 OS=Homo sapiens GN=ARHGEF7 PE=1 SV=1;>sp|Q14155-5|ARHG7_HUMAN Isoform 5 of Rho guanin	1259	1	4.7474	1.8752	4.4953	1.9591	R1
Q9H2G2-2;Q9H2G2	1194;1225	Q9H2G2-2	Q9H2G2-2	STE20-like serine/threonine-protein kinase	SLK	SECLNPSTQSRISKFYPIPSLHSTGS_____	>sp|Q9H2G2-2|SLK_HUMAN Isoform 2 of STE20-like serine/threonine-protein kinase OS=Homo sapiens GN=SLK;>sp|Q9H2G2|SLK_HUMAN STE20-like serine/threonine-protein kinase OS=Homo sapiens GN=SLK PE=1 SV=1	3496	1	3.948	1.2119	4.1567	1.1379	R1
Q9NTJ3-2;E9PD53;Q9NTJ3	616;591;616	Q9NTJ3-2	Q9NTJ3-2	Structural maintenance of chromosomes protein 4;Structural maintenance of chromosomes protein	SMC4	DAIIQEKKSGRIPGIYGRLGDLGAIDEKYDV	>sp|Q9NTJ3-2|SMC4_HUMAN Isoform 2 of Structural maintenance of chromosomes protein 4 OS=Homo sapiens GN=SMC4;>tr|E9PD53|E9PD53_HUMAN Structural maintenance of chromosomes protein OS=Homo sapiens GN=SMC4 PE=1 SV=1;>sp|Q9NTJ3|SMC4_HUMAN Structural maintenanc	1559	1	2.1475	1.2997	3.0403	1.3591	R1
P12931;P12931-2	379;385	P12931	P12931	Proto-oncogene tyrosine-protein kinase Src	SRC	PQLVDMAAQIASGMAYVERMNYVHRDLRAAN	>sp|P12931|SRC_HUMAN Proto-oncogene tyrosine-protein kinase Src OS=Homo sapiens GN=SRC PE=1 SV=3;>sp|P12931-2|SRC_HUMAN Isoform 2 of Proto-oncogene tyrosine-protein kinase Src OS=Homo sapiens GN=SRC	2371	1	4.1229	1.6241	3.5239	1.5963	R1
Q96A25-2;B7Z779;K7ERE2;Q96A25	34;82;82;82	Q96A25-2	Q96A25-2	Transmembrane protein 106A	TMEM106A	KIPQELEKQLVALIPYGDQRLKPKHTKLFVF	>sp|Q96A25-2|T106A_HUMAN Isoform 2 of Transmembrane protein 106A OS=Homo sapiens GN=TMEM106A;>tr|B7Z779|B7Z779_HUMAN Transmembrane protein 106A OS=Homo sapiens GN=TMEM106A PE=1 SV=1;>tr|K7ERE2|K7ERE2_HUMAN Transmembrane protein 106A (Fragment) OS=Homo sapi	1325	1	4.3216	1.9469	4.0337	1.7203	R1
Q8IZQ1-2;Q8IZQ1	1944;1944	Q8IZQ1-2	Q8IZQ1-2	WD repeat and FYVE domain-containing protein 3	WDFY3	KAFAADTGMNRSQSEYCNVGTKTYLTNHPAK	>sp|Q8IZQ1-2|WDFY3_HUMAN Isoform 2 of WD repeat and FYVE domain-containing protein 3 OS=Homo sapiens GN=WDFY3;>sp|Q8IZQ1|WDFY3_HUMAN WD repeat and FYVE domain-containing protein 3 OS=Homo sapiens GN=WDFY3 PE=1 SV=2	3219	1	2.5415	2.08	3.5215	1.1062	R1
O60716-13;O60716-11;O60716-10;O60716-9;O60716-5;C9JZR2;O60716-3;O60716-2;O60716;O60716-21;O60716-19;O60716-18;O60716-17;E9PRE2;O60716-16;O60716-15;O60716-14;O60716-12;O60716-8;O60716-7;O60716-6;O60716-4;O60716-24;O60716-23;O60716-22;O60716-20	226;226;226;226;280;280;280;280;280;179;179;179;179;202;226;226;226;226;280;280;280;280;179;179;179;179	O60716-13;O60716-16	O60716-13	Catenin delta-1	CTNND1	VGGSSVDLHRFHPEPYGLEDDQRSMGYDDLD	>sp|O60716-13|CTND1_HUMAN Isoform 2A of Catenin delta-1 OS=Homo sapiens GN=CTNND1;>sp|O60716-11|CTND1_HUMAN Isoform 2AC of Catenin delta-1 OS=Homo sapiens GN=CTNND1;>sp|O60716-10|CTND1_HUMAN Isoform 2AB of Catenin delta-1 OS=Homo sapiens GN=CTNND1;>sp|O607	1414	1	3.3354	1.3296	2.4155	1.5786	R1
Q8TDM6-2;Q8TDM6-4;Q8TDM6	429;319;429	Q8TDM6-2	Q8TDM6-2	Disks large homolog 5	DLG5	TAKESEKYREERDAVYSEYKLIMSERDQVIS	>sp|Q8TDM6-2|DLG5_HUMAN Isoform 2 of Disks large homolog 5 OS=Homo sapiens GN=DLG5;>sp|Q8TDM6-4|DLG5_HUMAN Isoform 4 of Disks large homolog 5 OS=Homo sapiens GN=DLG5;>sp|Q8TDM6|DLG5_HUMAN Disks large homolog 5 OS=Homo sapiens GN=DLG5 PE=1 SV=4	3270	1	4.1255	1.2974	4.76	1.5492	R1
P49588;P49588-2;H3BPK7	667;675;116	P49588	P49588	Alanine--tRNA ligase, cytoplasmic	AARS	AEEIANEMIEAAKAVYTQDCPLAAAKAIQGL	>sp|P49588|SYAC_HUMAN Alanine--tRNA ligase, cytoplasmic OS=Homo sapiens GN=AARS PE=1 SV=2;>sp|P49588-2|SYAC_HUMAN Isoform 2 of Alanine--tRNA ligase, cytoplasmic OS=Homo sapiens GN=AARS;>tr|H3BPK7|H3BPK7_HUMAN Alanine--tRNA ligase, cytoplasmic (Fragment) OS	2649	1	5.0998	1.3827	6.2389	1.1355	R1
Q9Y262-2;Q9Y262;B0QY89;B0QY90;H0Y7E6	491;539;582;441;51	Q9Y262-2	Q9Y262-2	Eukaryotic translation initiation factor 3 subunit L	EIF3L	DKDMIHIADTKVARRYGDFFIRQIHKFEELN	>sp|Q9Y262-2|EIF3L_HUMAN Isoform 2 of Eukaryotic translation initiation factor 3 subunit L OS=Homo sapiens GN=EIF3L;>sp|Q9Y262|EIF3L_HUMAN Eukaryotic translation initiation factor 3 subunit L OS=Homo sapiens GN=EIF3L PE=1 SV=1;>tr|B0QY89|B0QY89_HUMAN Eukar	1237	1	2.7787	1.1276	2.3291	1.2023	R1
Q8TBA6-2;Q8TBA6	36;36	Q8TBA6-2	Q8TBA6-2	Golgin subfamily A member 5	GOLGA5	GAATALSRKDNASNIYSKNTDYTELHQQNTD	>sp|Q8TBA6-2|GOGA5_HUMAN Isoform 2 of Golgin subfamily A member 5 OS=Homo sapiens GN=GOLGA5;>sp|Q8TBA6|GOGA5_HUMAN Golgin subfamily A member 5 OS=Homo sapiens GN=GOLGA5 PE=1 SV=3	3264	1	2.8955	1.4325	3.8458	1.6794	R1
P09211;A8MX94;A0A087X2E9	50;50;38	P09211	P09211	Glutathione S-transferase P	GSTP1	TVETWQEGSLKASCLYGQLPKFQDGDLTLYQ	>sp|P09211|GSTP1_HUMAN Glutathione S-transferase P OS=Homo sapiens GN=GSTP1 PE=1 SV=2;>tr|A8MX94|A8MX94_HUMAN Glutathione S-transferase P OS=Homo sapiens GN=GSTP1 PE=1 SV=1;>tr|A0A087X2E9|A0A087X2E9_HUMAN Glutathione S-transferase P (Fragment) OS=Homo sapi	2321		2.0782	1.2324	3.9955	1.8349	R1
G3V547;G3V4D9;G3V5V3;O60524-4;O60524-5;O60524-3;O60524	30;30;30;30;30;30;30	G3V547	G3V547	Nuclear export mediator factor NEMF	NEMF	AELNASLLGMRVNNVYDVDNKTYLIRLQKPD	>tr|G3V547|G3V547_HUMAN Nuclear export mediator factor NEMF OS=Homo sapiens GN=NEMF PE=1 SV=1;>tr|G3V4D9|G3V4D9_HUMAN Nuclear export mediator factor NEMF (Fragment) OS=Homo sapiens GN=NEMF PE=1 SV=1;>tr|G3V5V3|G3V5V3_HUMAN Nuclear export mediator factor NE	1723	1	1.7272	1.3055	1.4335	1.5262	E
P19174;P19174-2	771;771	P19174	P19174	1-phosphatidylinositol 4,5-bisphosphate phosphodiesterase gamma-1	PLCG1	INEEALEKIGTAEPDYGALYEGRNPGFYVEA	>sp|P19174|PLCG1_HUMAN 1-phosphatidylinositol 4,5-bisphosphate phosphodiesterase gamma-1 OS=Homo sapiens GN=PLCG1 PE=1 SV=1;>sp|P19174-2|PLCG1_HUMAN Isoform 2 of 1-phosphatidylinositol 4,5-bisphosphate phosphodiesterase gamma-1 OS=Homo sapiens GN=PLCG1	2456	1	1.1031	1.4988	1.4237	1.943	E
P26639;P26639-2	298;331	P26639	P26639	Threonine--tRNA ligase, cytoplasmic	TARS	TYWEGKADMETLQRIYGISFPDPKMLKEWEK	>sp|P26639|SYTC_HUMAN Threonine--tRNA ligase, cytoplasmic OS=Homo sapiens GN=TARS PE=1 SV=3;>sp|P26639-2|SYTC_HUMAN Isoform 2 of Threonine--tRNA ligase, cytoplasmic OS=Homo sapiens GN=TARS	2523	1	1.5051	1.7096	1.7987	1.5804	E
Q9P2Y5-2;E9PR71;Q9P2Y5	55;326;427	Q9P2Y5-2	Q9P2Y5-2	UV radiation resistance-associated gene protein	UVRAG	LYPKGGEKLQFDYGVYLLNKNIAQLRYQHGL	>sp|Q9P2Y5-2|UVRAG_HUMAN Isoform 2 of UV radiation resistance-associated gene protein OS=Homo sapiens GN=UVRAG;>tr|E9PR71|E9PR71_HUMAN UV radiation resistance-associated gene protein OS=Homo sapiens GN=UVRAG PE=1 SV=1;>sp|Q9P2Y5|UVRAG_HUMAN UV radiation re	1624	1	1.9446	1.4877	1.0459	1.9518	E
P46108;P46108-2	136;136	P46108	P46108	Adapter molecule crk	CRK	SRQGSGVILRQEEAEYVRALFDFNGNDEEDL	>sp|P46108|CRK_HUMAN Adapter molecule crk OS=Homo sapiens GN=CRK PE=1 SV=2;>sp|P46108-2|CRK_HUMAN Isoform Crk-I of Adapter molecule crk OS=Homo sapiens GN=CRK	2634	1	1.2167	1.2249	1.5814	1.1713	E
Q96C19	83	Q96C19	Q96C19	EF-hand domain-containing protein D2	EFHD2	GIGEPQSPSRRVFNPYTEFKEFSRKQIKDME	>sp|Q96C19|EFHD2_HUMAN EF-hand domain-containing protein D2 OS=Homo sapiens GN=EFHD2 PE=1 SV=1	3350	1	1.2356	1.7587	1.652	1.3861	E
A0FGR8-5;H7BXI1;A0FGR8-2;A0FGR8;A0A087WXU3;A0FGR8-6	231;787;796;824;824;845	A0FGR8-5	A0FGR8-5	Extended synaptotagmin-2	ESYT2	ACRNLIAFSEDGSDPYVRMYLLPDKRRSGRR	>sp|A0FGR8-5|ESYT2_HUMAN Isoform 5 of Extended synaptotagmin-2 OS=Homo sapiens GN=ESYT2;>tr|H7BXI1|H7BXI1_HUMAN Extended synaptotagmin-2 (Fragment) OS=Homo sapiens GN=ESYT2 PE=1 SV=1;>sp|A0FGR8-2|ESYT2_HUMAN Isoform 2 of Extended synaptotagmin-2 OS=Homo sa	911	1	1.7093	1.2362	1.7553	1.3652	E
H0YF56;E9PPK2;Q6VY07;Q6VY07-2	5;153;251;251	H0YF56	H0YF56	Phosphofurin acidic cluster sorting protein 1	PACS1	___________UIKIYSLSSQPIDHEGIKSK	>tr|H0YF56|H0YF56_HUMAN Phosphofurin acidic cluster sorting protein 1 (Fragment) OS=Homo sapiens GN=PACS1 PE=1 SV=1;>tr|E9PPK2|E9PPK2_HUMAN Phosphofurin acidic cluster sorting protein 1 (Fragment) OS=Homo sapiens GN=PACS1 PE=1 SV=1;>sp|Q6VY07|PACS1_HUMAN P	1618	1	3.9503	3.9414	1.753	1.6512	A
P00966;Q5T6L6;Q5T6L5	87;87;87	P00966	P00966	Argininosuccinate synthase	ASS1	FIWPAIQSSALYEDRYLLGTSLARPCIARKQ	>sp|P00966|ASSY_HUMAN Argininosuccinate synthase OS=Homo sapiens GN=ASS1 PE=1 SV=2;>tr|Q5T6L6|Q5T6L6_HUMAN Argininosuccinate synthase (Fragment) OS=Homo sapiens GN=ASS1 PE=1 SV=1;>tr|Q5T6L5|Q5T6L5_HUMAN Argininosuccinate synthase (Fragment) OS=Homo sapiens	2209	1	2.1363	2.6639	1.2157	1.5349	A
O60784-4;O60784;O60784-2;V9GZ68;V9GYF4;B0QY02;Q6UW50;B0QY01	108;141;141;108;108;108;141;135	O60784-4	O60784-4	Target of Myb protein 1	TOM1;UNQ1844	DAFRSSPDLTGVVTIYEDLRRKGLEFPMTDL	>sp|O60784-4|TOM1_HUMAN Isoform 4 of Target of Myb protein 1 OS=Homo sapiens GN=TOM1;>sp|O60784|TOM1_HUMAN Target of Myb protein 1 OS=Homo sapiens GN=TOM1 PE=1 SV=2;>sp|O60784-2|TOM1_HUMAN Isoform 2 of Target of Myb protein 1 OS=Homo sapiens GN=TOM1;>tr|V9	2120	1	2.0956	5.8076	1.2084	1.5467	A
H7C086;P48047;H7C0C1	35;35;35	H7C086	H7C086	ATP synthase subunit O, mitochondrial	ATP5O	VVRPFAKLVRPPVQVYGIEGRYATALYSAAS	>tr|H7C086|H7C086_HUMAN ATP synthase subunit O, mitochondrial (Fragment) OS=Homo sapiens GN=ATP5O PE=4 SV=1;>sp|P48047|ATPO_HUMAN ATP synthase subunit O, mitochondrial OS=Homo sapiens GN=ATP5O PE=1 SV=1;>tr|H7C0C1|H7C0C1_HUMAN Uncharacterized protein (Frag	1865	1	3.0138	2.1653	1.3679	1.9299	A
B0YJC4;P08670;A0A1B0GTT5;A0A1B0GUA0;A0A1B0GVG8	61;61;61;61;61	B0YJC4	B0YJC4	Vimentin	VIM	PSTSRSLYASSPGGVYATRSSAVRLRSSVPG	>tr|B0YJC4|B0YJC4_HUMAN Vimentin OS=Homo sapiens GN=VIM PE=1 SV=1;>sp|P08670|VIME_HUMAN Vimentin OS=Homo sapiens GN=VIM PE=1 SV=4;>tr|A0A1B0GTT5|A0A1B0GTT5_HUMAN Vimentin (Fragment) OS=Homo sapiens GN=VIM PE=1 SV=1;>tr|A0A1B0GUA0|A0A1B0GUA0_HUMAN Vimentin	1244	1;2	2.0984	3.8164	1.4636	1.8265	A
Q9UHR4	380	Q9UHR4	Q9UHR4	Brain-specific angiogenesis inhibitor 1-associated protein 2-like protein 1	BAIAP2L1	DVITLLIPEEKDGWLYGEHDVSKARGWFPSS	>sp|Q9UHR4|BI2L1_HUMAN Brain-specific angiogenesis inhibitor 1-associated protein 2-like protein 1 OS=Homo sapiens GN=BAIAP2L1 PE=1 SV=2	3601	1	3.8384	2.3725	1.4979	1.9886	A
